# Supplementary material for: Exome sequencing of 20,791 cases of type 2 diabetes and 24,440 controls
Source: Nature. 2019 May 22;570(7759):71–6. doi: 10.1038/s41586-019-1231-2 (PMC6699738; doi:10.1038/s41586-019-1231-2)
Supplement: Supplementary file 3 — This file contains Supplementary Tables 1, 4, 5-7, 9 and 18. [file 41586_2019_1231_MOESM3_ESM.xlsx]

## Sheet: Supplementary Table 1
Supplementary Table 1: Samples included in analysis					Supple
Subgroup	Ancestry	Consortium	Study	Citation(s)	T2D Case Ascertainment	T2D Control Ascertainment	T1D and MODY Exclusion Criteria	Whole Exome Sequencing Technology	dbGAP	EGA
Wake Forest	African-American	T2D-GENES	Wake Forest School of Medicine Study	Palmer, N. D. et al. A genome-wide association search for type 2 diabetes genes in African Americans. PLoS One 7:e29202 (2012)	- Cases are self-reported diabetics with diabetic nephropathy, recruited from dialysis clinics - Age of onset ≥25 - Individuals excluded if at any point after diagnosis treatment consisted of insulin therapy alone - Additionally, at least one of the following three criteria met for inclusion: a) T2D diagnosed at least 5 years before initiating renal replacement therapy, b) background or greater d…	- No current diagnosis of diabetes or renal disease - Individuals recruited from community and internal medicine clinics	- Type 1 diabetes is uncommon in African Americans, so no ICA tests have been performed - Age of onset ≥25 - Individuals excluded if at any point after diagnosis treatment consisted of insulin therapy alone	Agilent Sure Select	phs001102	EGAD00001002246
JHS	African-American	T2D-GENES	Jackson Heart Study	Taylor, H. A. et al. Toward resolution of cardiovascular health disparities in African Americans: design and methods of the Jackson Heart Study. Ethn Dis 15, S6–4 (2005)	- Genomic DNA from blood and genome-wide genotypes available (minimum 25 ug DNA remaining) - Non-related individuals based on family IDs - ADA 2004 definition of T2D diagnosed either of two exams	- No T2D by ADA 2004 definition, fasting plasma glucose <100 mg/dl, and HbA1c <6% at each of two exams - Controls were matched to cases in a two-stage approach: 1. Strong matches (greedy algorithm): age > 50, sex match, BMI within 1 unit, and age within 5 years (N=457 matched pairs) 2. Closest available matches: sex match and BMI > 25; for females, BMI within 5 units and age within 20 years; for …	- Samples with age of onset <16 years and treated only with insulin were excluded	Agilent Sure Select	phs001098	EGAD00001002246
BioMe	African-American	T2D-GENES	BioMe Biobank Program (BioMe)		- Cases were defined according to algorithm found here: https://phekb.org/phenotype/type-2-diabetes-mellitus	- Controls were defined according to algorithm found here: https://phekb.org/phenotype/type-2-diabetes-mellitus		Illumina Rapid Capture	phs001490
ESP	African-American & European	ESP	Exome Sequencing Project (ESP)	Fu, W. et al. Analysis of 6,515 exomes reveals the recent origin of most human protein-coding variants. Nature, 493, 216-220 (2013)	ARIC: Self report of Type 2 Diabetes CARDIA: Self report of Type 2 Diabetes CHS: ADA definition Framingham: Self report of Type 2 Diabetes JHS: Type 2 Diabetes Status defined using ADA 2004 MESA: Exam 1 Diabetes mellitus using 2003 ADA WHI: Self report of Type 2 Diabetes	Not a case	None	Nimblegen v1.0, v2.0, and v3.0	phs00025, phs000279, phs000281, phs000290, phs000291, phs000296, phs000327, phs000334, phs000347, phs000362, phs000398, phs000399, phs000400, phs000401, phs000402, phs000403, phs000422, phs000518, phs000546, phs000556, phs000581, phs000582, phs000587, phs000632
Singapore	East-Asian	T2D-GENES	Singapore Diabetes Cohort Study and Singapore Prospective Study Program	Sim, X. et al. Transferability of type 2 diabetes implicated loci in multi-ethnic cohorts from Southeast Asia. PLoS Genet. 7(4), e1001363 (2011)	- Clinically ascertained T2D from primary care clinics - Individuals with early age of diagnosis and with at least one first degree relative with T2D were preferentially selected	- Fasting blood glucose <6 mmol/l - No personal history of diabetes - No anti-diabetic medication - Older controls preferentially selected	- Clinical records were extracted from primary care clinics, and suspected T1D and MODY cases were excluded	Agilent Sure Select & Illumina Rapid Capture	phs001097
KARE	East-Asian	T2D-GENES	Korea Association Research Project	Cho, Y. S. et al. A large-scale genome-wide association study of Asian populations uncovers genetic factors inﬂuencing eight quantitative traits. Nat. Genet. 41, 527–534 (2009)	- Past history of T2D - Use of T2D medication - Fasting plasma glucose ≥7 mmol/l or plasma glucose ≥11.1 mmol/l 2 hours after ingestion of 75gm oral glucose load - Age of disease onset ≥40 years - Participants with early onset and family history prioritized	- No past history of diabetes - No anti-diabetic medication - Fasting plasma glucose <5.6 mmol/l and plasma glucose 2 hours after ingestion of 75g oral glucose load <7.8 mmol/l at both baseline and follow up timepoints - Older subjects with normal glucose prioritized	- Samples with age of diagnosis <40 excluded	Agilent Sure Select	phs001096	EGAD00001002246
SNUH	East-Asian	T2D-GENES	Korea SNUH	Cho, Y. S. et al. Meta-analysis of genome-wide association studies identifies eight new loci for type 2 diabetes in east Asians. Nat Genet. 11;44(1):67-72 (2011)	- Clinically diagnosed as T2D using World Health Organization criteria - Participants with at least one sibling with T2D were preferentially included	- Age ≥ 60 years old - No previous history of diabetes - No family history of diabetes in first degree relatives - Fasting plasma glucose < 6.1 mmol/l - HbA1c < 6.5%	- Diabetes patients positive for GAD antibodies were excluded - Diabetes patients with clinically suspected MODY cases were excluded	Illumina Rapid Capture	phs001390
Hong Kong	East-Asian	T2D-GENES	Research Studies in Hong Kong		- T2DM subjects were selected from the Hong Kong Diabetes Registry and Hong Kong Diabetes Family Study at CUHK - Priority for individuals with young onset DM	- Controls were identified from a population based cohort of healthy adults in Hong Kong (Li Ka Shing cohort), together with another study which recruited healthy adults for clinical studies		Illumina Rapid Capture	phs001504
GoT2D	European	GoT2D	Finland-United States Investigation of NIDDM Genetics (FUSION) Study	Valle, T. et al. Mapping genes for NIDDM. Design of the Finland-United States Investigation of NIDDM Genetics (FUSION) Study. Diabetes Care 21(6), 949-958 (1998); Scott, L. et al. A genome-wide association study of type 2 diabetes in Finns detects multiple susceptibility variants. Science 316(5829), 1341-1345 (2007)	- Unrelated cases selected from FUSION families and stage 2 replication - Samples met 1999 World Health Organization (WHO) criteria of fasting plasma glucose ≥7.0 mmol/l or postload glucose during an OGTT ≥11.1 mmol/l, by report of diabetes medication use, or based on medical record review - Prioritized FUSION families with ≥2 first-degree relatives with T2D; BMI ≥18.5kg/m2; case with GWAS data o…	- Unrelated controls with normal glucose tolerance (NGT) based on WHO (1999) definitions: fasting plasma glucose <6.1 mM and 2 hour postload glucose during an OGTT <7.8 mM - Frequency matched to cases by birth province; BMI ≥18.5kg/m2; age ≤80 - Within each birth province, prioritized samples from stage 2 replication with highest values for age + 2*BMI	- When possible, we prioritized cases with age of diagnosis between 35 and 60, without history of insulin-dependent diabetes among first degree relatives, with at least one full sibling diagnosed with T2D, and with at least one parent who was apparently nondiabetic.	Agilent Sure Select	phs000840	EGAD00001002246, EGAD00001002247
GoT2D	European	GoT2D	Malmo-Botnia Study	Guey LT et al. Power in the phenotypic extremes: a simulation study of power in discovery and replication of rare variants. Genet Epidemiol 35, 236–46 (2011); Groop, L. et al. Metabolic consequences of a family history of NIDDM (the Botnia study): evidence for sex-speciﬁc parental effects. Diabetes 45, 1585–93 (1996); Parker, A. et al. A gene conferring susceptibility to type 2 diabetes in conjun…	- A liability score was generated (Guey LT et al. 2011) which measures risk to T2D in the context of three known risk factors (age at onset, BMI, and gender) in 27,500 individuals drawn from three prospective cohorts: the Malmö Preventive Project, the Scania Diabetes Registry, and the Botnia Study; only BMI and gender used to construct scores for Scania and Botnia studies - Eligible cases limited…	- Controls selected from the extreme of a liability score distribution, based upon gender, age and BMI at last follow-up visit; only BMI and gender used to construct scores for Malmö study - Eligible controls limited to individuals above 35 years of age at follow-up and with a BMI between 20 and 40 - To match for ethnicity, equal numbers of controls were selected from the Botnia and Malmö studies	- Diabetic individuals with age of onset <35 years excluded	Agilent Sure Select	phs000840	EGAD00001002246, EGAD00001002247
GoT2D	European	GoT2D	UKT2D Consortium	Wellcome Trust Case Control Consortium. Genome-wide association study of 14,000 cases of seven common diseases and 3,000 shared controls. Nature 447, 661–78 (2007); Voight, B.F. et al. Twelve type 2 diabetes susceptibility loci identiﬁed through large-scale association analysis. Nat. Genet. 42, 579–589 (2010); Spector, T.D. and Williams, F.M. The UK Adult Twin Registry (TwinsUK). Twin Res. Hum. G…	- Cases drawn from the Wellcome Trust Case Control Consortium (WTCCC) - Female samples with age of diagnosis ≥66 years or BMI ≥32kg/m2 excluded; male samples with age of diagnosis ≥62 years or BMI ≥31kg/m2 excluded - Remaining samples were ranked by age and BMI, and the two ranks multiplied. 356 samples with the lowest values for this rank multiplier were selected for initial inclusion in the stu…	- Unrelated samples selected as controls from the Twins UK study - A twin pair was considered for selection if there was no recorded family history of diabetes, neither twin was ever recorded as impaired glucose tolerant (defined as fasting glucose >6.1mmol/L in any reading), there were available quantitative trait and genetic (GWAs) data, and no evidence of admixture in MDS analysis of GWAs data…	- Cases having a first degree relative with type 1 diabetes; testing positive for GAD antibodies; or known to have other forms of diabetes, such as MODY, excluded - Controls having a first degree relative with type 1 diabetes excluded	Agilent Sure Select	phs000840	EGAD00001002246, EGAD00001002247
GoT2D	European	GoT2D	KORA	Wichmann, H. E., Gieger, C. and Illig, T. KORA-gen–resource for population genetics, controls and a broad spectrum of disease phenotypes. Gesundheitswesen 67 Suppl 1, 26–30 (2005) Holle R, Happich M, Löwel H, Wichmann HE, MONICA/KORA Study Group. KORA - a research platform for population based health research. Gesundheitswesen. 2005 Aug; 67 Suppl 1:S19-25. PMID: 16032513	- Samples drawn from KORA F3 and F4 - Diabetic status validated by doctor or by medication use - Cases have ≥1 first degree relative with type 2 diabetes (self-reported) - Cases have either BMI ≤30 and age of onset <65, or BMI ≤33 and age of onset ≤60	- Controls selected from KORA F4 - All controls are normal glucose tolerant: fasting glucose level <6.1 mmol/l and two hour glucose level after oral glucose tolerance test <7.8 mmol/l - Controls are either >60 years of age with BMI >32 or over 65 years of age with BMI >31	- None applied	Agilent Sure Select	phs000840	EGAD00001002246, EGAD00001002247
METSIM	European	T2D-GENES	Metabolic Syndrome in Men Study	Stancakova, A. et al. Changes in insulin sensitivity and insulin release in relation to glycemia and glucose tolerance in 6,414 Finnish men. Diabetes 58, 1212–1221 (2009)	- Previous diagnosis of T2D, or both fasting and 2-hr criteria met for new T2D diagnosis - C-peptide >0.10 nmol/L - Anti-GAD antibody <50 U/mL to rule out T1D - Family history of diabetes (parents, sibs, children, grandparents, avuncular, cousins) - Unrelated individuals based on family ID and IBS analyses - Preferentially select individuals with with genotype data (N=494), as well as non-genotyp…	- Normal glucose tolerance at baseline and follow-up visits - Prioritized samples with no family history of diabetes and meeting strict NGT criteria: fasting glucose <5.6 mmol/l and 2 hour post-challenge glucose <7.8 mmol/l - Additional samples selected with fasting glucose <6.1 mmol/l and 2 hour post-challenge glucose <7.8 mmol/l - Unrelated samples - Older controls preferentially selected	- C-peptide <0.10 nmol/L - Anti-GAD antibody >50 U/mL	Agilent Sure Select	phs001100	EGAD00001002246
Ashkenazi	European	T2D-GENES	Ashkenazi	Atzmon, G. et al. Lipoprotein genotype and conserved pathway for exceptional longevity in humans. PLoS Biol. 4(4), e113 (2006); Atzmon, G. et al. Evolution in health and medicine Sackler colloquium: Genetic variation in human telomerase is associated with telomere length in Ashkenazi centenarians. Proc Natl Acad Sci U S A. 107 (Suppl 1), 1710-1717 (2010); Permutt, M.A. et al. A genome scan for ty…	- Ashkenazi Jewish origin, defined as having all four grandparents born in Northern or Eastern Europe; subjects with known or supected Sephardic Jewish or non-Jewish ancestry excluded - T2D defined according to the World Health Organisation criteria (fasting glucose >140 mg/dl on two or more ocasions or random glucose >200mg/dl) - To avoid late-onset T1D, patients who became insulin-dependent wit…	- Fasting blood glucose <7 mmol/l - No personal history of diabetes - No anti-diabetic medications	- Patients who became insulin-dependent within 2 years of diagnosis excluded	Agilent Sure Select	phs001095	EGAD00001002246
LuCAMP	European	LuCAMP	Lundbeck Foundation Centre for Applied Medical Genomics in Personalised Disease Prediction, Prevention, and Care		- Diagnosis of type 2 diabetes - BMI > 27.5 kg/m2 - Hypertension (systolic/diastolic BP > 140/90 mmHg or use of antihypertensive medication)	- Fasting plasma glucose < 5.6 mmol/l - 2 hr post-OGTT plasma glucose < 7.8 mmol/l - BMI < 27.5 kg/m2 - Blood pressure < 40/90 mmHg		Agilent Sure Select
GoDARTS	European	T2D-GENES	Genetics of Diabetes and Audit Research Tayside Study	Cohort Profile: Genetics of Diabetes Audit and Research in Tayside Scotland (GoDARTS). Hébert HL, Shepherd B, Milburn K, Veluchamy A, Meng W, Carr F, Donnelly LA, Tavendale R, Leese G, Colhoun HM, Dow E, Morris AD, Doney AS, Lang CC, Pearson ER, Smith BH, Palmer CNA. Int J Epidemiol. 2017 Sep 7. doi: 10.1093/ije/dyx140. [Epub ahead of print] No abstract available. PMID: 29025058	- Age of diagnosis>35.	- No insulin within 1 year.	None	Illumina Rapid Capture
FHS	European	T2D-GENES	Framingham Heart Study	- Original cohort: Dawber TR, Meadors GF, Moore FE Jr. Epidemiological approaches to heart disease: the Framingham Study. Am J Public Health Nations Health. 1951;41(3):279-81. PMID: 14819398 - Offspring cohort: Kannel WB, Feinleib M, McNamara PM, Garrison RJ, Castelli WP. An investigation of coronary heart disease in families. The Framingham offspring study. Am J Epidemiol. 1979;110(3):281-90. PM…	- For the Original offspring, used the diabetes file to define T2D (on medication or (non-fasting) blood glucose > 200)		- Offspring with T1D identified with a chart review as being on insulin continuously since onset. Diagnosis <35 years of age	Illumina Rapid Capture	phs001610.v1.p11
SIGMA	Latino	SIGMA T2D	Mexico City Diabetes Study	Lorenzo, C., Williams, K., Gonzalez-Villalpando, C. & Haffner, S.M. The prevalence of the metabolic syndrome did not increase in Mexico City between 1990-1992 and 1997-1999 despite more central obesity. Diabetes Care 28, 2480-5 (2005).	- Age 35-64 years - Non-pregnant females - T2D diagnosis and medication OR ADA criteria: Fasting glucose 126 mg/dL or more or 2 hr post 75 gr of glucose load 200 or more	- Age 35-64 years - Non-pregnant females		Agilent Sure Select & Illumina Rapid Capture	phs001375
SIGMA	Latino	SIGMA T2D	Multiethnic Cohort	Kolonel, L.N. et al. A multiethnic cohort in Hawaii and Los Angeles: baseline characteristics. Am J Epidemiol 151, 346-57 (2000).	- Self-report of T2D diagnosis or medication - Absence of T1D diagnosis	- No self-report of T2D diagnosis or medication - No T1D or T2D diagnosis from the OSHPD, HMSA or KPH registries		Agilent Sure Select & Illumina Rapid Capture	phs001429
SIGMA	Latino	SIGMA T2D	Diabetes in Mexico Study	Sigma Type 2 Diabetes Consortium et al. Association of a low-frequency variant in HNF1A with type 2 diabetes in a Latino population. JAMA 311, 2305-14 (2014).		- Age ≥45 years - Fasting glucose levels below 100 mg/dL		Agilent Sure Select & Illumina Rapid Capture	phs001388
SIGMA	Latino	SIGMA T2D	UNAM/INCMNSZ Diabetes Study	SIGMA Type 2 Diabetes Consortium et al. Sequence variants in SLC16A11 are a common risk factor for type 2 diabetes in Mexico. Nature 506, 97-101 (2014).		- Age ≥45 years - Fasting plasma glucose concentration < 100 mg/dl - No previous history of hyperglycemia, gestational diabetes or use of metformin		Agilent Sure Select & Illumina Rapid Capture	phs001393
Starr County	Hispanic	T2D-GENES & SIGMA T2D	Starr County, Texas	Hanis, C. L. et al. Diabetes among Mexican Americans in Starr County, Texas. Am. J. Epidemiol. 118, 659–672 (1983); Below JE, et al. Genome-wide association and meta-analysis in populations from Starr County, Texas and Mexico City identify type 2 diabetes susceptibility loci and enrichment for eQTLs in top signals. Diabetologia 54, 2047-2055 (2011)	- Diagnosis of diabetes according to National Diabetes Data Group (1979) guidelines drawn from several studies in Starr County: 1. Fasting glucose ≥ 140 mg/dl on more than 1 occasion 2. Self-reported physician-diagnosed diabetes and self reported therapy with either oral antidiabetic agents or insulin (either currently or for more than one month in the past) - In instances where cases were drawn …	- Controls ascertained from epidemiologically represented sample of individuals in Starr County, TX - Individuals with known diagnosis of diabetes excluded - Impaired glucose tolerant and impaired fasting glucose controls retained due to the age difference between cases and controls (controls are younger on average) and to allow sufficient sample size	- Cases with age of onset <35 and BMI<30 excluded as potential T1D or MODY	Agilent Sure Select & Illumina Rapid Capture	phs001099
San Antonio	Hispanic	T2D-GENES	San Antonio Mexican American Family Studies: San Antonio Family Heart Study, San Antonio Family Diabetes/Gallbladder Study, Veterans Administration Genetic Epidemiology Study, and Family Investigation of Nephropathy and Diabetes Study - San Antonio Component	Mitchell, B. D. et al. Genetic and environmental contributions to cardiovascular risk factors in Mexican Americans. The San Antonio Family Heart Study. Circulation 94, 2159–2170 (1996); Hunt, K. J. et al. Genome-wide linkage analyses of type 2 diabetes in Mexican Americans: the San Antonio Family Diabetes/Gallbladder Study. Diabetes 54, 2655–2662 (2005); Coletta, D. K. et al. Genome-wide linkage …	- Unrelated and non-overlapping individuals/samples drawn from four separate family studies, San Antonio, TX - Cases met one or more of four criteria: 1. American Diabetes Association [ADA] criterion (2002) -- fasting plasma glucose ≥126 mg/dl 2. World Health Organization [WHO] criteria (1999) -- fasting plasma glucose ≥126 mg/dl or a 2 hour glucose tolerance test ≥200 mg/dl 3. Self-reported phys…	- No self-reported antidiabetic therapy at any visit, including oral agents or insulin prescribed as a result of physician-diagnosed diabetes AND one or more of the following: 1. Fasting glucose <126 mg/dl at each visit 2. If OGTT performed, 2 hour glucose must be <200 mg/dl 3. No history of diabetes and HbA1c <6.0%, or HbA1c 6.0-6.9% and fasting glucose <126 mg/dl Samples prioritized with strict…	- None applied	Agilent Sure Select	phs000849	EGAD00001002246
Singapore	South Asian	T2D-GENES	Singapore Indian Eye Study	Sim, X. et al. Transferability of type 2 diabetes implicated loci in multi-ethnic cohorts from Southeast Asia. PLoS Genet. 7(4), e1001363 (2011)	- HbA1c ≥6.5% or personal history of diabetes with age at diagnosis available - Preferentially selected cases with at least one first degree relative with T2D	- HbA1c <6% - No personal history of diabetes - Not taking antidiabetes medication - Older controls preferentially selected	- None applied	Agilent Sure Select	phs001097
LOLIPOP	South Asian	T2D-GENES	London Life Sciences Population Study	Chambers, J.C. et al. Genome-wide association study identifies variants in TMPRSS6 associated with hemoglobin levels. Nat. Genet. 41, 1170-1172 (2009); Chambers, J.C. et al. Common genetic variation near melatonin receptor MTNR1B contributes to raised plasma glucose and increased risk of type 2 diabetes among Indian Asians and European Caucasians. Diabetes 58, 2703-2708 (2009); van der Harst, P. …	- Samples chosen from a population-based cohort study - Indian Asians living in West London, UK with all 4 grandparents born on the Indian subcontinent - Prevalent T2D defined as previous physician diagnosis of diabetes on treatment, with onset of diabetes after the age of 18 years and without insulin use in the first year after diagnosis; or fasting plasma glucose ≥7.0 mmol/L	- No previous history of diabetes - No anti-diabetic medication - Fasting plasma glucose <6.0 mmol/L	- Samples with age of onset <18 excluded	Agilent Sure Select	phs001093	EGAD00001002246
PGR	South Asian	T2D-GENES	Pakistan Genomic Resource	The Pakistan Genomic Resource (PGR) is a bioresource currently comprising of > 150,000 Pakistani participants; the coordinating center for PGR is at the Center for Non-Communicable Diseases, Pakistan (www.cncdpk.com). PGR aims to create a bioresource of 300,000 participants to better understand : (i) the genetic and non-genetic determinants of a wide range of cardio-metabolic diseases in Pakistan…	- Cases were participants who had either prior history of type-2 diabetes, fasting glucose levels of greater than 125, or HbA1C levels of greater than 6.5%	- Controls were participants who had no prior history of type-2 diabetes, had normal glucose levels or HbA1c levels < 6.0%		Illumina Rapid Capture	phs001552
ProDIGY	Multi-ethnic	ProDIGY	Treatment Options for Type 2 Diabetes in Adolescents and Youth (TODAY)	Treatment options for type 2 diabetes in adolescents and youth: a study of the comparative efficacy of metformin alone or in combination with rosiglitazone or lifestyle intervention in adolescents with type 2 diabetes. TODAY Study Group, Zeitler P, Epstein L, Grey M, Hirst K, Kaufman F, Tamborlane W, Wilfley D. Pediatr Diabetes. 2007 Apr;8(2):74-87. Characteristics of adolescents and youth with r…	- Medical record documentation of diabetes by ADA criteria, except that for individuals diagnosed with elevated 2 Hour glucose on an OGTT only, - A1c>6	N/A		Illumina Rapid Capture	phs001533
ProDIGY	Multi-ethnic	ProDIGY	SEARCH for Diabetes in Youth (SEARCH)	Hamman RF, Bell RA, Dabelea D, et al. The SEARCH for Diabetes in Youth Study: Rationale, Findings, and Future Directions. Diabetes Care. 2014;37(12):3336-3344. doi:10.2337/dc14-0574. PMID: 25414389	- Provider diagnosis of T2D	N/A		Illumina Rapid Capture	phs001511

## Sheet: Supplementary Table 4
Supplementary Tabe 4: Most significant single-variant associations from exome sequence analysis.
Gene	Trans	Mask	Var	CAF	OR	Burden	SKAT
MC4R	All	LofTee	4	0.000325	1.72	0.317	0.772
MC4R	All	16/16	4	0.000325	1.72	0.317	0.772
MC4R	All	11/11	5	0.000371	1.78	0.263	0.823
MC4R	All	5/5	40	0.00791	2.05	1.57e-10	5.38e-08
MC4R	All	5/5 + LofTee LC	41	0.00795	2.07	8.46e-11	4.88e-08
MC4R	All	1/5 1%	94	0.0156	1.45	2.73e-06	2.39e-08
MC4R	All	0/5 1%	105	0.0173	1.41	4.17e-06	6.21e-08
PAM	All	LofTee	6	0.000255	1.21	0.754	0.684
PAM	All	16/16	6	0.000255	1.21	0.754	0.684
PAM	All	11/11	14	0.00058	1.41	0.394	0.304
PAM	All	5/5	79	0.0493	1.31	4.28e-09	1e-07
PAM	All	5/5 + LofTee LC	79	0.0493	1.31	4.28e-09	1e-07
PAM	All	1/5 1%	196	0.0603	1.27	1.01e-08	4.13e-08
PAM	All	0/5 1%	213	0.0626	1.26	7.64e-09	1.34e-07
SLC30A8	Best	LofTee	13	0.00118	0.457	0.0072	0.0323
SLC30A8	Best	16/16	13	0.00118	0.457	0.0072	0.0323
SLC30A8	Best	11/11	15	0.00132	0.504	0.0127	0.041
SLC30A8	Best	5/5	37	0.00448	0.473	1.43e-06	0.000724
SLC30A8	Best	5/5 + LofTee LC	37	0.00448	0.473	1.43e-06	0.000724
SLC30A8	Best	1/5 1%	86	0.0116	0.598	4.7e-08	3.57e-05
SLC30A8	Best	0/5 1%	103	0.0135	0.622	5.46e-08	2.8e-05
IGFBPL1	All	LofTee	2	0.000209	0.0577	0.00267	0.00744
IGFBPL1	All	16/16	2	0.000209	0.0577	0.00267	0.00744
IGFBPL1	All	11/11	2	0.000209	0.0577	0.00267	0.00744
IGFBPL1	All	5/5	2	0.000209	0.0577	0.00267	0.00744
IGFBPL1	All	5/5 + LofTee LC	4	0.000441	0.319	0.0214	0.0225
IGFBPL1	All	1/5 1%	33	0.00522	0.564	3.59e-05	0.00745
IGFBPL1	All	0/5 1%	45	0.0101	0.713	0.000692	0.108
BICD1	All	LofTee	2	4.64e-05	0.137	0.142	0.245
BICD1	All	16/16	2	4.64e-05	0.137	0.142	0.245
BICD1	All	11/11	2	4.64e-05	0.137	0.142	0.245
BICD1	All	5/5	34	0.00262	0.865	0.457	0.585
BICD1	All	5/5 + LofTee LC	36	0.00271	0.893	0.552	0.585
BICD1	All	1/5 1%	180	0.0135	0.979	0.8	0.393
BICD1	All	0/5 1%	198	0.0166	0.863	0.0529	2.83e-06
UBE2NL	Best	5/5 + LofTee LC	5	0.000417	12.7	1.03e-05	0.00368
UBE2NL	Best	1/5 1%	19	0.00385	1.27	0.0466	0.185
UBE2NL	Best	0/5 1%	31	0.00466	1.23	0.0225	0.157
ING3	All	11/11	2	9.28e-05	7.49	0.0855	0.144
ING3	All	5/5	7	0.000209	3.11	0.115	0.213
ING3	All	5/5 + LofTee LC	8	0.000487	2.37	0.058	0.224
ING3	All	1/5 1%	55	0.00255	2.29	3.1e-05	0.0106
ING3	All	0/5 1%	61	0.00385	1.84	0.000132	0.0582
HNF1A	Best	LofTee	3	6.96e-05	2.77	0.364	0.552
HNF1A	Best	16/16	3	6.96e-05	2.77	0.364	0.552
HNF1A	Best	11/11	24	0.00262	1.57	0.0204	0.049
HNF1A	Best	5/5	32	0.00304	1.34	0.101	0.0458
HNF1A	Best	5/5 + LofTee LC	33	0.00306	1.32	0.118	0.0458
HNF1A	Best	1/5 1%	119	0.0166	1.23	0.00504	8.38e-06
HNF1A	Best	0/5 1%	131	0.0184	1.14	0.0526	8.26e-06
NUMA1	All	LofTee	9	0.000209	0.813	0.766	0.531
NUMA1	All	16/16	9	0.000209	0.813	0.766	0.531
NUMA1	All	11/11	9	0.000209	0.813	0.766	0.531
NUMA1	All	5/5	147	0.0459	1.13	0.00828	2.47e-05
NUMA1	All	5/5 + LofTee LC	149	0.0465	1.13	0.00909	2.54e-05
NUMA1	All	1/5 1%	460	0.0893	1.02	0.5	4.72e-05
NUMA1	All	0/5 1%	563	0.107	1.03	0.333	2.99e-05
MAP3K15	All	LofTee	26	0.0039	0.732	0.011	0.157
MAP3K15	All	16/16	26	0.0039	0.732	0.011	0.157
MAP3K15	All	11/11	28	0.00399	0.732	0.0104	0.152
MAP3K15	All	5/5	72	0.00916	0.834	0.0198	0.128
MAP3K15	All	5/5 + LofTee LC	80	0.00974	0.83	0.0137	0.14
MAP3K15	All	1/5 1%	219	0.031	0.85	9.95e-05	0.00468
MAP3K15	All	0/5 1%	256	0.0392	0.85	1.38e-05	0.000622
PDX1	Best	LofTee	2	4.64e-05	5.23	0.214	1
PDX1	Best	16/16	2	4.64e-05	5.23	0.214	1
PDX1	Best	11/11	11	0.000371	4.71	0.00546	0.274
PDX1	Best	5/5	15	0.00294	1	0.989	0.274
PDX1	Best	5/5 + LofTee LC	15	0.00294	1	0.989	0.274
PDX1	Best	1/5 1%	57	0.00779	1.25	0.043	0.0448
PDX1	Best	0/5 1%	65	0.00893	1.17	0.131	0.045
DPH7	Best	LofTee	9	0.000325	1.02	0.974	0.634
DPH7	Best	16/16	9	0.000325	1.02	0.974	0.634
DPH7	Best	11/11	12	0.00102	0.544	0.0535	0.0198
DPH7	Best	5/5	31	0.00631	1.27	0.05	0.000204
DPH7	Best	5/5 + LofTee LC	31	0.00631	1.27	0.05	0.000204
DPH7	Best	1/5 1%	69	0.00988	1.17	0.12	0.000842
DPH7	Best	0/5 1%	126	0.0241	1.05	0.456	0.0888
MGAT4C	Filter	LofTee	5	0.000162	3.56	0.101	0.0397
MGAT4C	Filter	16/16	5	0.000162	3.56	0.101	0.0397
MGAT4C	Filter	11/11	7	0.000232	13.3	0.000566	0.0181
MGAT4C	Filter	5/5	26	0.00128	2.95	0.000143	0.00192
MGAT4C	Filter	5/5 + LofTee LC	28	0.00134	3.13	4.35e-05	0.00192
MGAT4C	Filter	1/5 1%	84	0.0104	1.2	0.0613	0.0115
MGAT4C	Filter	0/5 1%	91	0.0132	1.17	0.0623	0.0284
TMEM216	All	LofTee	3	0.301	1.08	8.36e-05	0.325
TMEM216	All	16/16	3	0.301	1.08	8.36e-05	0.325
TMEM216	All	11/11	6	0.301	1.08	0.000112	0.215
TMEM216	All	5/5	6	0.301	1.08	0.000112	0.215
TMEM216	All	5/5 + LofTee LC	7	0.302	1.08	0.000141	0.215
TMEM216	All	1/5 1%	28	0.305	1.08	0.000107	0.531
TMEM216	All	0/5 1%	30	0.306	1.08	0.000144	0.752
HYAL2	Best	LofTee	4	9.28e-05	0.406	0.336	0.347
HYAL2	Best	16/16	4	9.28e-05	0.406	0.336	0.347
HYAL2	Best	11/11	5	0.000116	0.318	0.192	0.36
HYAL2	Best	5/5	27	0.00132	0.456	0.00624	0.0207
HYAL2	Best	5/5 + LofTee LC	28	0.00134	0.444	0.00438	0.0208
HYAL2	Best	1/5 1%	74	0.00308	0.503	0.000268	0.0444
HYAL2	Best	0/5 1%	100	0.00485	0.84	0.229	0.164
MBD3	Best	LofTee	1	2.32e-05	2.98	0.473	1
MBD3	Best	16/16	1	2.32e-05	2.98	0.473	1
MBD3	Best	11/11	1	2.32e-05	2.98	0.473	1
MBD3	Best	5/5	9	0.000649	3.93	0.00111	0.0103
MBD3	Best	5/5 + LofTee LC	9	0.000649	3.93	0.00111	0.0103
MBD3	Best	1/5 1%	43	0.00232	1.94	0.00169	0.00367
MBD3	Best	0/5 1%	52	0.00357	1.6	0.00499	0.0314
SOCS2	All	LofTee	3	6.96e-05	1.48	0.702	1
SOCS2	All	16/16	3	6.96e-05	1.48	0.702	1
SOCS2	All	11/11	3	6.96e-05	1.48	0.702	1
SOCS2	All	5/5	6	0.000162	2.15	0.299	0.67
SOCS2	All	5/5 + LofTee LC	7	0.000186	2.56	0.184	0.67
SOCS2	All	1/5 1%	32	0.00301	1.98	0.000178	0.00202
SOCS2	All	0/5 1%	37	0.00334	1.96	0.000102	0.00202
SLC16A2	All	LofTee	1	2.32e-05	0.45	0.605	1
SLC16A2	All	16/16	1	2.32e-05	0.45	0.605	1
SLC16A2	All	11/11	1	2.32e-05	0.45	0.605	1
SLC16A2	All	5/5	7	0.00141	0.929	0.73	0.719
SLC16A2	All	5/5 + LofTee LC	7	0.00141	0.929	0.73	0.719
SLC16A2	All	1/5 1%	38	0.0041	0.896	0.353	0.39
SLC16A2	All	0/5 1%	57	0.262	0.935	0.000266	0.428
PTPRC	Best	LofTee	3	0.000301	1.3	0.63	0.659
PTPRC	Best	16/16	3	0.000301	1.3	0.63	0.659
PTPRC	Best	11/11	3	0.000301	1.3	0.63	0.659
PTPRC	Best	5/5	56	0.00264	0.962	0.834	0.716
PTPRC	Best	5/5 + LofTee LC	58	0.00269	0.964	0.841	0.717
PTPRC	Best	1/5 1%	162	0.014	1.2	0.028	0.385
PTPRC	Best	0/5 1%	274	0.033	1.23	7.35e-05	0.00911
ANGPTL6	All	LofTee	15	0.00162	0.726	0.201	0.943
ANGPTL6	All	16/16	15	0.00162	0.726	0.201	0.943
ANGPTL6	All	11/11	27	0.00246	0.889	0.556	0.249
ANGPTL6	All	5/5	39	0.00601	0.737	0.0158	0.000222
ANGPTL6	All	5/5 + LofTee LC	39	0.00601	0.737	0.0158	0.000222
ANGPTL6	All	1/5 1%	72	0.00981	0.815	0.0385	0.000343
ANGPTL6	All	0/5 1%	88	0.0115	0.839	0.0569	0.000381
STAT4	Best	LofTee	2	4.64e-05	1.18	0.886	0.356
STAT4	Best	16/16	2	4.64e-05	1.18	0.886	0.356
STAT4	Best	11/11	6	0.00102	0.333	0.00224	0.000706
STAT4	Best	5/5	11	0.00125	0.392	0.00261	0.000801
STAT4	Best	5/5 + LofTee LC	11	0.00125	0.392	0.00261	0.000801
STAT4	Best	1/5 1%	65	0.00726	0.677	0.0015	0.00167
STAT4	Best	0/5 1%	89	0.00965	0.735	0.0033	0.00361
PCBP1	All	5/5	1	2.32e-05	0.323	0.457	0.31
PCBP1	All	5/5 + LofTee LC	1	2.32e-05	0.323	0.457	0.31
PCBP1	All	1/5 1%	13	0.000371	0.0982	0.000285	0.13
PCBP1	All	0/5 1%	18	0.00329	0.847	0.331	0.434
MAGEB5	Best	1/5 1%	15	0.0013	0.481	0.00102	1
MAGEB5	Best	0/5 1%	25	0.00183	0.53	0.000276	1
ARHGEF7	Best	LofTee	1	2.32e-05	3.5	0.406	0.28
ARHGEF7	Best	16/16	1	2.32e-05	3.5	0.406	0.28
ARHGEF7	Best	11/11	1	2.32e-05	3.5	0.406	0.28
ARHGEF7	Best	5/5	22	0.000812	1.24	0.544	0.0657
ARHGEF7	Best	5/5 + LofTee LC	22	0.000812	1.24	0.544	0.0657
ARHGEF7	Best	1/5 1%	100	0.0195	1.05	0.478	0.00034
ARHGEF7	Best	0/5 1%	107	0.0201	1.06	0.386	0.000338
SLC48A1	All	1/5 1%	12	0.000951	3.21	0.000526	0.776
SLC48A1	All	0/5 1%	16	0.00125	2.22	0.00422	0.776
DGKK	Best	LofTee	1	2.32e-05	3.15	0.449	0.306
DGKK	Best	16/16	1	2.32e-05	3.15	0.449	0.306
DGKK	Best	11/11	1	2.32e-05	3.15	0.449	0.306
DGKK	Best	5/5	1	2.32e-05	3.15	0.449	0.306
DGKK	Best	5/5 + LofTee LC	1	2.32e-05	3.15	0.449	0.306
DGKK	Best	1/5 1%	80	0.00679	0.996	0.968	0.182
DGKK	Best	0/5 1%	147	0.0121	0.863	0.0254	0.000252
TDRD5	Best	LofTee	2	4.64e-05	0.201	0.229	0.369
TDRD5	Best	16/16	2	4.64e-05	0.201	0.229	0.369
TDRD5	Best	11/11	2	4.64e-05	0.201	0.229	0.369
TDRD5	Best	5/5	20	0.00805	0.674	0.000648	0.00105
TDRD5	Best	5/5 + LofTee LC	20	0.00805	0.674	0.000648	0.00105
TDRD5	Best	1/5 1%	109	0.016	0.79	0.00287	0.0011
TDRD5	Best	0/5 1%	186	0.0325	0.889	0.0142	0.00763
TCEA1	All	LofTee	2	9.28e-05	0.211	0.228	0.356
TCEA1	All	16/16	2	9.28e-05	0.211	0.228	0.356
TCEA1	All	11/11	2	9.28e-05	0.211	0.228	0.356
TCEA1	All	5/5	9	0.000371	0.116	0.00103	0.019
TCEA1	All	5/5 + LofTee LC	12	0.000441	0.0943	0.000157	0.0193
TCEA1	All	1/5 1%	43	0.008	0.793	0.0387	0.418
TCEA1	All	0/5 1%	46	0.0104	0.845	0.0891	0.601
RXRG	Best	LofTee	5	0.000116	10.8	0.0322	0.372
RXRG	Best	16/16	5	0.000116	10.8	0.0322	0.372
RXRG	Best	11/11	12	0.000557	2.64	0.029	0.16
RXRG	Best	5/5	22	0.000788	3.39	0.00116	0.189
RXRG	Best	5/5 + LofTee LC	22	0.000788	3.39	0.00116	0.189
RXRG	Best	1/5 1%	73	0.00364	1.71	0.00141	0.0829
RXRG	Best	0/5 1%	84	0.00401	1.68	0.0012	0.0893
KDM7A	Best	11/11	2	0.000162	0.781	0.728	0.858
KDM7A	Best	5/5	14	0.00107	1.31	0.364	0.811
KDM7A	Best	5/5 + LofTee LC	14	0.00107	1.31	0.364	0.811
KDM7A	Best	1/5 1%	86	0.0116	1.34	0.00133	0.133
KDM7A	Best	0/5 1%	110	0.0136	1.37	0.000157	0.134
C19orf66	All	LofTee	3	6.96e-05	3.66	0.274	0.319
C19orf66	All	16/16	3	6.96e-05	3.66	0.274	0.319
C19orf66	All	11/11	3	6.96e-05	3.66	0.274	0.319
C19orf66	All	5/5	9	0.000186	1.98	0.26	0.409
C19orf66	All	5/5 + LofTee LC	10	0.000255	2.01	0.197	0.577
C19orf66	All	1/5 1%	49	0.00413	1.7	0.000483	0.0404
C19orf66	All	0/5 1%	61	0.0074	1.39	0.00372	0.15
PDF	Best	LofTee	4	9.28e-05	0.438	0.387	0.404
PDF	Best	16/16	4	9.28e-05	0.438	0.387	0.404
PDF	Best	11/11	4	9.28e-05	0.438	0.387	0.404
PDF	Best	5/5	4	9.28e-05	0.438	0.387	0.404
PDF	Best	5/5 + LofTee LC	4	9.28e-05	0.438	0.387	0.404
PDF	Best	1/5 1%	23	0.00155	0.893	0.644	0.929
PDF	Best	0/5 1%	27	0.0029	0.577	0.00247	0.000361
OR2M4	Best	LofTee	7	0.00406	0.56	0.000365	0.017
OR2M4	Best	16/16	7	0.00406	0.56	0.000365	0.017
OR2M4	Best	11/11	7	0.00406	0.56	0.000365	0.017
OR2M4	Best	5/5	10	0.00415	0.555	0.000248	0.0172
OR2M4	Best	5/5 + LofTee LC	10	0.00415	0.555	0.000248	0.0172
OR2M4	Best	1/5 1%	62	0.0178	0.909	0.201	0.275
OR2M4	Best	0/5 1%	90	0.0199	0.91	0.18	0.299
RHBDD2	Best	LofTee	1	2.32e-05	3.59	0.397	0.274
RHBDD2	Best	16/16	1	2.32e-05	3.59	0.397	0.274
RHBDD2	Best	11/11	1	2.32e-05	3.59	0.397	0.274
RHBDD2	Best	5/5	8	0.000557	0.445	0.0696	0.0019
RHBDD2	Best	5/5 + LofTee LC	8	0.000557	0.445	0.0696	0.0019
RHBDD2	Best	1/5 1%	51	0.00457	0.721	0.0223	0.0039
RHBDD2	Best	0/5 1%	79	0.00668	0.788	0.0446	0.00424
HLCS	Filter	LofTee	20	0.000672	1.43	0.346	0.0265
HLCS	Filter	16/16	20	0.000672	1.43	0.346	0.0265
HLCS	Filter	11/11	53	0.00267	1.9	0.000921	0.0827
HLCS	Filter	5/5	65	0.00362	1.89	0.000131	0.166
HLCS	Filter	5/5 + LofTee LC	66	0.00364	1.91	9.84e-05	0.167
HLCS	Filter	1/5 1%	143	0.0214	1.09	0.202	0.323
HLCS	Filter	0/5 1%	237	0.0325	1.09	0.085	0.426
NT5DC1	All	LofTee	8	0.000209	3.23	0.0853	0.577
NT5DC1	All	16/16	8	0.000209	3.23	0.0853	0.577
NT5DC1	All	11/11	8	0.000209	3.23	0.0853	0.577
NT5DC1	All	5/5	32	0.00176	1.04	0.855	0.0797
NT5DC1	All	5/5 + LofTee LC	33	0.00179	1.01	0.952	0.0797
NT5DC1	All	1/5 1%	92	0.0123	1.21	0.0298	0.000879
NT5DC1	All	0/5 1%	117	0.0155	1.13	0.122	0.0011
TMEM161B	Best	LofTee	6	0.000139	1.34	0.712	0.461
TMEM161B	Best	16/16	6	0.000139	1.34	0.712	0.461
TMEM161B	Best	11/11	6	0.000139	1.34	0.712	0.461
TMEM161B	Best	5/5	21	0.000533	2.27	0.0621	0.18
TMEM161B	Best	5/5 + LofTee LC	22	0.000557	2.42	0.04	0.18
TMEM161B	Best	1/5 1%	84	0.00487	1.56	0.0016	0.0334
TMEM161B	Best	0/5 1%	87	0.00499	1.53	0.00224	0.0343
LRRTM3	Best	11/11	1	2.32e-05	3.27	0.435	0.297
LRRTM3	Best	5/5	9	0.000232	1.37	0.62	0.272
LRRTM3	Best	5/5 + LofTee LC	9	0.000232	1.37	0.62	0.272
LRRTM3	Best	1/5 1%	80	0.0083	1.44	0.00078	0.000678
LRRTM3	Best	0/5 1%	80	0.0083	1.44	0.00078	0.000678
PRSS54	Best	LofTee	4	0.000278	2.28	0.135	0.191
PRSS54	Best	16/16	4	0.000278	2.28	0.135	0.191
PRSS54	Best	11/11	8	0.000719	0.569	0.0856	0.000183
PRSS54	Best	5/5	17	0.00355	0.911	0.558	0.101
PRSS54	Best	5/5 + LofTee LC	18	0.00362	0.879	0.414	0.0971
PRSS54	Best	1/5 1%	55	0.0102	0.974	0.781	0.303
PRSS54	Best	0/5 1%	90	0.0198	0.977	0.729	0.635
MEST	Best	LofTee	2	4.64e-05	3.86	0.33	0.458
MEST	Best	16/16	2	4.64e-05	3.86	0.33	0.458
MEST	Best	11/11	2	4.64e-05	3.86	0.33	0.458
MEST	Best	5/5	9	0.000603	2.95	0.0097	0.154
MEST	Best	5/5 + LofTee LC	9	0.000603	2.95	0.0097	0.154
MEST	Best	1/5 1%	29	0.00148	2.48	0.000573	0.0461
MEST	Best	0/5 1%	34	0.00197	1.87	0.00523	0.124
MIEF1	Best	LofTee	1	4.64e-05	1.06	0.959	0.967
MIEF1	Best	16/16	1	4.64e-05	1.06	0.959	0.967
MIEF1	Best	11/11	1	4.64e-05	1.06	0.959	0.967
MIEF1	Best	5/5	31	0.0267	1.18	0.00781	0.0536
MIEF1	Best	5/5 + LofTee LC	33	0.0267	1.18	0.0067	0.0536
MIEF1	Best	1/5 1%	102	0.0501	1.17	0.000317	0.00634
MIEF1	Best	0/5 1%	114	0.0529	1.14	0.00242	0.00422
RUVBL2	Best	LofTee	1	2.32e-05	3.4	0.418	0.287
RUVBL2	Best	16/16	1	2.32e-05	3.4	0.418	0.287
RUVBL2	Best	11/11	1	2.32e-05	3.4	0.418	0.287
RUVBL2	Best	5/5	19	0.00132	1.52	0.126	0.116
RUVBL2	Best	5/5 + LofTee LC	19	0.00132	1.52	0.126	0.116
RUVBL2	Best	1/5 1%	84	0.00582	1.58	0.000433	0.0985
RUVBL2	Best	0/5 1%	85	0.00584	1.57	0.00056	0.0987
FLCN	Best	LofTee	2	4.64e-05	1.01	0.99	0.368
FLCN	Best	16/16	4	9.28e-05	0.525	0.523	0.383
FLCN	Best	11/11	23	0.00155	0.528	0.0178	0.569
FLCN	Best	5/5	29	0.00181	0.535	0.0128	0.644
FLCN	Best	5/5 + LofTee LC	30	0.00183	0.524	0.00971	0.647
FLCN	Best	1/5 1%	124	0.0111	0.702	0.000277	0.663
FLCN	Best	0/5 1%	138	0.0162	0.81	0.00784	0.129
DHX9	Best	LofTee	2	9.28e-05	0.1	0.0442	0.0743
DHX9	Best	16/16	2	9.28e-05	0.1	0.0442	0.0743
DHX9	Best	11/11	2	9.28e-05	0.1	0.0442	0.0743
DHX9	Best	5/5	11	0.000441	0.0996	0.000314	0.0142
DHX9	Best	5/5 + LofTee LC	11	0.000441	0.0996	0.000314	0.0142
DHX9	Best	1/5 1%	69	0.00301	0.946	0.754	0.019
DHX9	Best	0/5 1%	87	0.0061	1.01	0.948	0.298
TRDN	Filter	LofTee	17	0.00153	1.37	0.217	0.434
TRDN	Filter	16/16	17	0.00153	1.37	0.217	0.434
TRDN	Filter	11/11	17	0.00153	1.37	0.217	0.434
TRDN	Filter	5/5	26	0.00276	0.951	0.79	0.0221
TRDN	Filter	5/5 + LofTee LC	33	0.00348	0.969	0.851	0.0274
TRDN	Filter	1/5 1%	100	0.0113	1.1	0.28	0.103
TRDN	Filter	0/5 1%	131	0.0227	1.28	0.000114	0.000143
ABCB11	Best	LofTee	8	0.000348	0.966	0.946	0.127
ABCB11	Best	16/16	20	0.00116	1.37	0.282	0.217
ABCB11	Best	11/11	58	0.00322	1.41	0.0482	0.145
ABCB11	Best	5/5	72	0.00431	1.48	0.00868	0.0503
ABCB11	Best	5/5 + LofTee LC	74	0.00436	1.45	0.0133	0.051
ABCB11	Best	1/5 1%	226	0.0231	1.21	0.00275	0.079
ABCB11	Best	0/5 1%	276	0.0329	1.09	0.0947	0.3
MAGEE2	Best	LofTee	13	0.27	1.06	0.00304	0.21
MAGEE2	Best	16/16	13	0.27	1.06	0.00304	0.21
MAGEE2	Best	11/11	13	0.27	1.06	0.00304	0.21
MAGEE2	Best	5/5	13	0.27	1.06	0.00304	0.21
MAGEE2	Best	5/5 + LofTee LC	14	0.27	1.06	0.00313	0.21
MAGEE2	Best	1/5 1%	80	0.276	1.06	0.00172	0.261
MAGEE2	Best	0/5 1%	119	0.278	1.07	0.000334	0.288
ANKS3	All	LofTee	7	0.000232	1.13	0.848	0.808
ANKS3	All	16/16	7	0.000232	1.13	0.848	0.808
ANKS3	All	11/11	11	0.000394	0.865	0.768	0.908
ANKS3	All	5/5	78	0.00768	0.777	0.025	0.188
ANKS3	All	5/5 + LofTee LC	79	0.0077	0.777	0.0245	0.188
ANKS3	All	1/5 1%	186	0.0255	0.808	0.000617	0.288
ANKS3	All	0/5 1%	239	0.0314	0.832	0.000883	0.287
DHRS13	All	LofTee	9	0.0019	1.68	0.0233	0.0134
DHRS13	All	16/16	11	0.00202	1.66	0.0215	0.014
DHRS13	All	11/11	26	0.00329	1.2	0.262	0.0143
DHRS13	All	5/5	29	0.00346	1.21	0.227	0.0145
DHRS13	All	5/5 + LofTee LC	29	0.00346	1.21	0.227	0.0145
DHRS13	All	1/5 1%	73	0.00853	1.16	0.148	0.000211
DHRS13	All	0/5 1%	85	0.012	1.11	0.247	0.00231
PPP3CA	Best	LofTee	1	4.64e-05	1.16	0.9	1
PPP3CA	Best	16/16	1	4.64e-05	1.16	0.9	1
PPP3CA	Best	11/11	3	9.28e-05	0.467	0.417	0.378
PPP3CA	Best	5/5	6	0.000255	0.946	0.928	0.531
PPP3CA	Best	5/5 + LofTee LC	6	0.000255	0.946	0.928	0.531
PPP3CA	Best	1/5 1%	41	0.00445	0.752	0.0564	0.000908
PPP3CA	Best	0/5 1%	42	0.00448	0.745	0.0483	0.000909

## Sheet: Supplementary Table 5
Supplementary Table 5: Evaluation of association signals in CHARGE.
Gene	Mask	Var	CAC	Score	Burden	SKAT
LRRTM3	5/5	4	5	7.13	0.00758	0.122
LRRTM3	5/5 + LofTee LC	4	5	7.13	0.00758	0.122
LRRTM3	1/5 1%	32	139	5.08	0.0242	0.476
LRRTM3	0/5 1%	32	139	5.08	0.0242	0.476
LRRTM3	Best Burden				0.0151
LRRTM3	Best SKAT					0.23
DHX9	11/11	1	1	3.15	0.0757	0.0757
DHX9	5/5	5	6	0.514	0.473	0.179
DHX9	5/5 + LofTee LC	5	6	0.514	0.473	0.179
DHX9	1/5 1%	26	36	1.26	0.262	0.43
DHX9	0/5 1%	39	95	8.29	0.00398	0.00867
DHX9	Best Burden				0.0158
DHX9	Best SKAT					0.0342
MC4R	LofTee	2	2	-0.46	0.497	0.794
MC4R	16/16	2	2	-0.46	0.497	0.794
MC4R	11/11	3	4	2.69	0.101	0.00537
MC4R	5/5	12	18	4.75	0.0294	0.0185
MC4R	5/5 + LofTee LC	12	18	4.75	0.0294	0.0185
MC4R	1/5 1%	33	306	0.265	0.606	0.658
MC4R	0/5 1%	40	339	0.023	0.88	0.631
MC4R	Best Burden				0.138
MC4R	Best SKAT					0.0265
MGAT4C	LofTee	1	1	2.91	0.0882	0.0882
MGAT4C	16/16	1	1	2.91	0.0882	0.0882
MGAT4C	11/11	2	2	6.91	0.00856	0.0317
MGAT4C	5/5	11	15	4.76	0.0291	0.13
MGAT4C	5/5 + LofTee LC	11	15	4.76	0.0291	0.13
MGAT4C	1/5 1%	35	107	1.89	0.187	0.295
MGAT4C	0/5 1%	37	112	1.15	0.31	0.292
MGAT4C	Best Burden				0.0397
MGAT4C	Best SKAT					0.141
MAGEE2	LofTee	5	6	-0.887	0.346	0.345
MAGEE2	16/16	5	6	-0.887	0.346	0.345
MAGEE2	11/11	5	6	-0.887	0.346	0.345
MAGEE2	5/5	5	6	-0.887	0.542	0.384
MAGEE2	5/5 + LofTee LC	6	7	-0.101	0.75	0.232
MAGEE2	1/5 1%	32	122	2.21	0.137	0.189
MAGEE2	0/5 1%	57	230	-0.298	0.585	0.0104
MAGEE2	Best Burden				0.447
MAGEE2	Best SKAT					0.0409
UBE2NL	5/5	3	4	5.7	0.017	0.122
UBE2NL	5/5 + LofTee LC	3	4	5.7	0.017	0.122
UBE2NL	1/5 1%	13	44	1.14	0.287	0.557
UBE2NL	0/5 1%	22	62	0.795	0.373	0.774
UBE2NL	Best Burden				0.046
UBE2NL	Best SKAT					0.301
PCBP1	5/5	2	4	5.81	0.0316	0.0746
PCBP1	5/5 + LofTee LC	2	4	5.81	0.0306	0.0723
PCBP1	1/5 1%	13	24	1.89	0.169	0.326
PCBP1	0/5 1%	17	63	1.68	0.196	0.178
PCBP1	Best Burden				0.0622
PCBP1	Best SKAT					0.144
DGKK	LofTee	2	2	5.2	0.0227	0.0723
DGKK	16/16	2	2	5.2	0.0227	0.0723
DGKK	11/11	2	2	5.2	0.0227	0.0723
DGKK	5/5	2	2	5.2	0.0227	0.0723
DGKK	5/5 + LofTee LC	2	2	5.2	0.0227	0.0723
DGKK	1/5 1%	36	119	0.112	0.738	0.899
DGKK	0/5 1%	71	304	-0.0132	0.909	0.961
DGKK	Best Burden				0.0664
DGKK	Best SKAT					0.202
PRSS54	LofTee	1	1	-0.544	0.705	0.677
PRSS54	16/16	1	1	-0.544	0.705	0.677
PRSS54	11/11	1	1	-0.544	0.705	0.677
PRSS54	5/5	4	5	-1.67	0.581	0.384
PRSS54	5/5 + LofTee LC	4	5	-1.67	0.354	0.239
PRSS54	1/5 1%	33	275	-2.99	0.0836	0.302
PRSS54	0/5 1%	13	34	-6.57	0.0207	0.0394
PRSS54	Best Burden				0.0781
PRSS54	Best SKAT					0.123
MAP3K15	LofTee	5	73	-3.8	0.0817	0.0185
MAP3K15	16/16	5	73	-3.8	0.0817	0.0185
MAP3K15	11/11	6	78	-4.22	0.0627	0.0278
MAP3K15	5/5	28	182	-3.57	0.1	0.145
MAP3K15	5/5 + LofTee LC	30	186	-3.39	0.085	0.111
MAP3K15	1/5 1%	77	460	-3.33	0.0994	0.176
MAP3K15	0/5 1%	92	493	-2.66	0.151	0.166
MAP3K15	Best Burden				0.229
MAP3K15	Best SKAT					0.104
IGFBPL1	LofTee	1	2	0.493	0.483	0.483
IGFBPL1	16/16	1	2	0.493	0.483	0.483
IGFBPL1	11/11	1	2	0.493	0.483	0.483
IGFBPL1	5/5	5	82	4	0.0887	0.131
IGFBPL1	5/5 + LofTee LC	5	82	4	0.0454	0.0676
IGFBPL1	1/5 1%	18	236	1.48	0.224	0.0465
IGFBPL1	0/5 1%	27	382	0.256	0.613	0.0659
IGFBPL1	Best Burden				0.17
IGFBPL1	Best SKAT					0.173
RAPGEF3	1/5 1%	3	26	2.43	0.119	0.163
RAPGEF3	0/5 1%	4	27	1.86	0.172	0.165
RAPGEF3	Best Burden				0.172
RAPGEF3	Best SKAT					0.234
ARHGEF7	43590	12	81	0.914	0.339	0.7
ARHGEF7	5/5 + LofTee LC	12	81	0.914	0.339	0.7
ARHGEF7	1/5 1%	56	316	1.86	0.184	0.894
ARHGEF7	0/5 1%	59	328	3.11	0.0834	0.853
ARHGEF7	Best Burden				0.184
ARHGEF7	Best SKAT					0.951
TMEM161B	LofTee	3	3	-0.745	0.623	0.848
TMEM161B	16/16	3	3	-0.745	0.623	0.848
TMEM161B	11/11	3	3	-0.745	0.623	0.848
TMEM161B	5/5	10	16	-4.57	0.0948	0.825
TMEM161B	5/5 + LofTee LC	10	16	-4.57	0.061	0.717
TMEM161B	1/5 1%	27	204	-2.41	0.153	0.981
TMEM161B	0/5 1%	29	206	-2.15	0.177	0.979
TMEM161B	Best Burden				0.213
TMEM161B	Best SKAT					0.985
KDM7A	5/5	7	17	1.13	0.486	0.115
KDM7A	5/5 + LofTee LC	8	18	0.896	0.344	0.0635
KDM7A	1/5 1%	39	207	0.063	0.802	0.277
KDM7A	0/5 1%	53	324	-0.0166	0.898	0.41
KDM7A	Best Burden				0.739
KDM7A	Best SKAT					0.219
HNF1A	LofTee	1	1	-0.181	0.67	0.67
HNF1A	16/16	1	1	-0.181	0.67	0.67
HNF1A	11/11	15	35	2.51	0.113	0.0461
HNF1A	5/5	22	44	1.45	0.229	0.0496
HNF1A	5/5 + LofTee LC	22	44	1.45	0.229	0.0496
HNF1A	1/5 1%	71	218	1.56	0.212	0.442
HNF1A	0/5 1%	88	271	1.94	0.212	0.559
HNF1A	Best Burden				0.474
HNF1A	Best SKAT					0.223
TRDN	LofTee	19	41	0.105	0.746	0.811
TRDN	16/16	19	41	0.105	0.746	0.811
TRDN	11/11	19	41	0.105	0.746	0.811
TRDN	5/5	30	61	2.43	0.151	0.083
TRDN	5/5 + LofTee LC	31	62	2.27	0.131	0.0661
TRDN	1/5 1%	67	348	0.701	0.402	0.66
TRDN	0/5 1%	94	806	0.184	0.745	0.959
TRDN	Best Burden				0.444
TRDN	Best SKAT					0.266
RHBDD2	43590	6	14	2.59	0.108	0.097
RHBDD2	5/5 + LofTee LC	6	14	2.59	0.108	0.097
RHBDD2	1/5 1%	27	45	-0.00373	0.969	0.481
RHBDD2	0/5 1%	36	160	0.0129	0.91	0.787
RHBDD2	Best Burden				0.301
RHBDD2	Best SKAT					0.274
NUMA1	LofTee	1	1	4.08	0.0827	0.0827
NUMA1	16/16	1	1	4.08	0.0827	0.0827
NUMA1	11/11	1	1	4.08	0.0827	0.0827
NUMA1	5/5	25	128	2.42	0.226	0.193
NUMA1	5/5 + LofTee LC	25	128	2.42	0.224	0.192
NUMA1	1/5 1%	200	1194	-0.567	0.689	0.903
NUMA1	0/5 1%	246	1534	-0.844	0.567	0.946
NUMA1	Best Burden				0.283
NUMA1	Best SKAT					0.283
CPSF7	LofTee	3	10990	2.52	0.112	0.129
CPSF7	16/16	3	10990	2.52	0.112	0.129
CPSF7	11/11	4	10990	2.49	0.114	0.129
CPSF7	5/5	4	10990	2.49	0.18	0.202
CPSF7	5/5 + LofTee LC	5	12005	2.21	0.137	0.159
CPSF7	1/5 1%	6	12	0.0679	0.794	0.242
CPSF7	0/5 1%	7	23	0.286	0.593	0.462
CPSF7	Best Burden				0.301
CPSF7	Best SKAT					0.34
CCDC113	LofTee	1	2	0.998	0.318	0.318
CCDC113	5/5	7	24	-0.0771	0.781	0.112
CCDC113	5/5 + LofTee LC	7	24	-0.0771	0.781	0.112
CCDC113	1/5 1%	21	241	-0.717	0.397	0.503
CCDC113	0/5 1%	37	413	-1.5	0.221	0.671
CCDC113	Best Burden				0.615
CCDC113	Best SKAT					0.365
SLC16A2	5/5	1	28	-1.65	0.199	0.199
SLC16A2	5/5 + LofTee LC	1	28	-1.65	0.199	0.199
SLC16A2	1/5 1%	12	54	-0.0582	0.809	0.147
SLC16A2	0/5 1%	15	63	0.031	0.86	0.144
SLC16A2	Best Burden				0.486
SLC16A2	Best SKAT					0.372
SLC48A1	1/5 1%	15	52	0.861	0.353	0.217
SLC48A1	0/5 1%	19	58	0.172	0.678	0.226
SLC48A1	Best Burden				0.57
SLC48A1	Best SKAT					0.378
PHF12	LofTee	2	2	0.203	0.653	0.444
PHF12	16/16	3	3	0.0367	0.848	0.568
PHF12	11/11	14	24	-0.821	0.365	0.116
PHF12	5/5	14	24	-0.821	0.365	0.116
PHF12	5/5 + LofTee LC	14	24	-0.821	0.365	0.116
PHF12	1/5 1%	28	71	-0.911	0.34	0.258
PHF12	0/5 1%	32	82	-1.55	0.213	0.259
PHF12	Best Burden				0.623
PHF12	Best SKAT					0.394
HLCS	LofTee	6	7	0.568	0.451	0.0772
HLCS	16/16	6	7	0.568	0.451	0.0772
HLCS	11/11	21	34	0.376	0.604	0.286
HLCS	5/5	25	44	1.54	0.318	0.259
HLCS	5/5 + LofTee LC	25	44	1.54	0.268	0.217
HLCS	1/5 1%	64	283	-0.159	0.749	0.689
HLCS	0/5 1%	93	714	0.634	0.497	0.205
HLCS	Best Burden				0.787
HLCS	Best SKAT					0.401
ING3	11/11	2	2	0.608	0.436	0.214
ING3	5/5	5	5	-0.0486	0.826	0.529
ING3	5/5 + LofTee LC	5	5	-0.0486	0.826	0.529
ING3	1/5 1%	14	19	-0.382	0.536	0.35
ING3	0/5 1%	16	42	0.589	0.443	0.122
ING3	Best Burden				0.899
ING3	Best SKAT					0.406
SLC30A8	LofTee	8	15	7.34e-05	0.993	0.891
SLC30A8	16/16	8	15	7.34e-05	0.993	0.891
SLC30A8	11/11	8	15	7.34e-05	0.993	0.891
SLC30A8	5/5	23	69	-2.38	0.123	0.831
SLC30A8	5/5 + LofTee LC	23	69	-2.38	0.123	0.831
SLC30A8	1/5 1%	36	137	-0.912	0.34	0.67
SLC30A8	0/5 1%	46	152	-1.2	0.274	0.693
SLC30A8	Best Burden				0.407
SLC30A8	Best SKAT					0.988
ABCB11	LofTee	6	7	3.04	0.081	0.206
ABCB11	16/16	9	13	2.11	0.146	0.547
ABCB11	11/11	32	44	-0.0665	0.796	0.898
ABCB11	5/5	37	49	0.0729	0.855	0.838
ABCB11	5/5 + LofTee LC	38	50	0.038	0.845	0.785
ABCB11	1/5 1%	112	523	-0.159	0.69	0.655
ABCB11	0/5 1%	133	654	-0.469	0.494	0.641
ABCB11	Best Burden				0.41
ABCB11	Best SKAT					0.762
IL18BP	LofTee	1	1	-0.379	0.538	0.538
IL18BP	16/16	1	1	-0.379	0.538	0.538
IL18BP	11/11	1	1	-0.379	0.538	0.538
IL18BP	5/5	42	200	-0.328	0.567	0.739
IL18BP	5/5 + LofTee LC	42	200	-0.328	0.567	0.739
IL18BP	1/5 1%	82	633	-2.09	0.149	0.531
IL18BP	0/5 1%	90	640	-2.08	0.15	0.532
IL18BP	Best Burden				0.411
IL18BP	Best SKAT					0.917
C16orf71	5/5	4	5	-8.76e-05	0.993	0.353
C16orf71	5/5 + LofTee LC	4	5	-8.76e-05	0.993	0.353
C16orf71	1/5 1%	9	139	1.42	0.233	0.318
C16orf71	0/5 1%	9	139	1.42	0.233	0.318
C16orf71	Best Burden				0.411
C16orf71	Best SKAT					0.535
HYAL2	LofTee	2	2	0.917	0.338	0.126
HYAL2	16/16	2	2	0.917	0.338	0.126
HYAL2	11/11	2	2	0.917	0.338	0.126
HYAL2	5/5	15	23	0.272	0.602	0.201
HYAL2	5/5 + LofTee LC	15	23	0.272	0.602	0.201
HYAL2	1/5 1%	28	48	-0.29	0.59	0.688
HYAL2	0/5 1%	40	67	-1.16	0.282	0.709
HYAL2	Best Burden				0.734
HYAL2	Best SKAT					0.416
PDX1	11/11	1	4	1.29	0.257	0.257
PDX1	5/5	1	4	1.29	0.257	0.257
PDX1	5/5 + LofTee LC	1	4	1.29	0.257	0.257
PDX1	1/5 1%	11	15	0.623	0.43	0.327
PDX1	0/5 1%	11	15	0.623	0.43	0.327
PDX1	Best Burden				0.448
PDX1	Best SKAT					0.448
BICD1	LofTee	4	4	-0.822	0.365	0.923
BICD1	16/16	4	4	-0.822	0.365	0.923
BICD1	11/11	4	4	-0.822	0.365	0.923
BICD1	5/5	19	35	-1.6	0.25	0.96
BICD1	5/5 + LofTee LC	19	35	-1.6	0.243	0.955
BICD1	1/5 1%	70	167	-1.96	0.162	0.858
BICD1	0/5 1%	75	174	-2.13	0.144	0.886
BICD1	Best Burden				0.455
BICD1	Best SKAT					1
PTPRC	LofTee	2	2	1.01	0.315	0.145
PTPRC	16/16	2	2	1.01	0.315	0.145
PTPRC	11/11	2	2	1.01	0.315	0.145
PTPRC	5/5	28	42	-0.398	0.528	0.642
PTPRC	5/5 + LofTee LC	28	42	-0.398	0.528	0.642
PTPRC	1/5 1%	67	163	0.158	0.691	0.182
PTPRC	0/5 1%	124	848	0.284	0.594	0.862
PTPRC	Best Burden				0.78
PTPRC	Best SKAT					0.467
MEST	LofTee	2	2	-0.689	0.406	0.707
MEST	16/16	2	2	-0.689	0.406	0.707
MEST	11/11	2	2	-0.689	0.406	0.707
MEST	5/5	6	7	-2.41	0.226	0.945
MEST	5/5 + LofTee LC	6	7	-2.41	0.12	0.822
MEST	1/5 1%	16	114	0.0777	0.848	0.838
MEST	0/5 1%	20	118	0.0441	0.884	0.82
MEST	Best Burden				0.509
MEST	Best SKAT					0.999
HDAC7	1/5 1%	12	26	-0.151	0.698	0.615
HDAC7	0/5 1%	15	31	-0.747	0.387	0.648
HDAC7	Best Burden				0.514
HDAC7	Best SKAT					0.755
TMEM216	LofTee	4	10990	2.61	0.201	0.21
TMEM216	16/16	4	10990	2.61	0.201	0.21
TMEM216	11/11	6	10990	2.55	0.209	0.241
TMEM216	5/5	7	10990	2.51	0.302	0.339
TMEM216	5/5 + LofTee LC	8	12005	2.22	0.253	0.292
TMEM216	1/5 1%	4	8	0.705	0.638	0.506
TMEM216	0/5 1%	12	76	0.135	0.91	0.965
TMEM216	Best Burden				0.537
TMEM216	Best SKAT					0.554
PPP3CA	5/5	2	2	0.294	0.588	0.342
PPP3CA	5/5 + LofTee LC	2	2	0.294	0.588	0.342
PPP3CA	1/5 1%	19	27	0.0708	0.79	0.747
PPP3CA	0/5 1%	19	27	0.0708	0.79	0.747
PPP3CA	Best Burden				0.83
PPP3CA	Best SKAT					0.567
VPS4A	1/5 1%	6	12	-0.0329	0.856	0.482
VPS4A	0/5 1%	7	21	-0.0179	0.894	0.754
VPS4A	Best Burden				0.944
VPS4A	Best SKAT					0.624
PAM	LofTee	5	6	0.14	0.708	0.481
PAM	16/16	6	7	0.0474	0.828	0.548
PAM	11/11	7	10	0.191	0.662	0.696
PAM	5/5	40	1201	1.86	0.173	0.308
PAM	5/5 + LofTee LC	40	1201	1.86	0.173	0.308
PAM	1/5 1%	87	719	0.131	0.764	0.19
PAM	0/5 1%	98	751	0.162	0.731	0.193
PAM	Best Burden				0.645
PAM	Best SKAT					0.634
TCEA1	5/5	4	4	-1.09	0.505	0.978
TCEA1	5/5 + LofTee LC	4	4	-1.09	0.296	0.894
TCEA1	1/5 1%	24	108	-0.278	0.598	0.84
TCEA1	0/5 1%	24	108	-0.278	0.598	0.84
TCEA1	Best Burden				0.652
TCEA1	Best SKAT					0.996
COL10A1	LofTee	3	7	0.00859	0.926	0.621
COL10A1	16/16	3	7	0.00859	0.926	0.621
COL10A1	11/11	26	49	1.93	0.164	0.59
COL10A1	5/5	30	65	0.705	0.479	0.325
COL10A1	5/5 + LofTee LC	30	65	0.705	0.441	0.296
COL10A1	1/5 1%	78	438	-0.0349	0.899	0.772
COL10A1	0/5 1%	95	547	-0.461	0.604	0.917
COL10A1	Best Burden				0.656
COL10A1	Best SKAT					0.841
FLOT2	LofTee	4	29	0.42	0.517	0.529
FLOT2	16/16	4	29	0.42	0.517	0.529
FLOT2	11/11	4	29	0.42	0.517	0.529
FLOT2	5/5	6	32	1.2	0.273	0.508
FLOT2	5/5 + LofTee LC	6	32	1.2	0.273	0.508
FLOT2	1/5 1%	16	49	1.12	0.289	0.659
FLOT2	0/5 1%	22	58	0.61	0.435	0.652
FLOT2	Best Burden				0.667
FLOT2	Best SKAT					0.914
ANKS3	LofTee	2	2	-0.551	0.458	0.757
ANKS3	16/16	3	3	-0.739	0.594	0.932
ANKS3	11/11	3	3	0.035	0.962	0.765
ANKS3	5/5	19	31	-0.245	0.949	0.408
ANKS3	5/5 + LofTee LC	19	31	-0.245	0.868	0.347
ANKS3	1/5 1%	69	400	2.43	0.172	0.242
ANKS3	0/5 1%	87	477	1.83	0.235	0.416
ANKS3	Best Burden				0.683
ANKS3	Best SKAT					0.787
LHB	LofTee	1	2	0.539	0.463	0.463
LHB	16/16	1	2	0.539	0.463	0.463
LHB	11/11	1	2	0.539	0.463	0.463
LHB	5/5	5	25	0.878	0.349	0.609
LHB	5/5 + LofTee LC	5	25	0.878	0.349	0.609
LHB	1/5 1%	20	47	0.01	0.92	0.567
LHB	0/5 1%	20	47	0.01	0.92	0.567
LHB	Best Burden				0.724
LHB	Best SKAT					0.845
PDF	1/5 1%	6	12	-0.0329	0.856	0.482
PDF	0/5 1%	7	21	-0.0179	0.894	0.754
PDF	Best Burden				0.978
PDF	Best SKAT					0.727
PDHA1	LofTee	3	5	-0.0331	0.856	0.895
PDHA1	16/16	3	5	-0.0331	0.856	0.895
PDHA1	11/11	3	5	-0.0331	0.856	0.895
PDHA1	5/5	3	5	-0.0331	0.956	0.968
PDHA1	5/5 + LofTee LC	4	8	0.0283	0.866	0.881
PDHA1	1/5 1%	13	148	-0.934	0.334	0.384
PDHA1	0/5 1%	17	159	-0.583	0.445	0.402
PDHA1	Best Burden				0.748
PDHA1	Best SKAT					0.806
PNPLA7	11/11	1	6	0.276	0.599	0.599
PNPLA7	5/5	1	6	0.276	0.599	0.599
PNPLA7	5/5 + LofTee LC	1	6	0.276	0.599	0.599
PNPLA7	1/5 1%	4	12	-0.748	0.387	0.444
PNPLA7	0/5 1%	9	28	-0.0622	0.803	0.621
PNPLA7	Best Burden				0.75
PNPLA7	Best SKAT					0.81
OR2M4	LofTee	6	55	0.617	0.432	0.666
OR2M4	16/16	6	55	0.617	0.432	0.666
OR2M4	11/11	6	55	0.617	0.432	0.666
OR2M4	5/5	7	56	0.526	0.468	0.674
OR2M4	5/5 + LofTee LC	7	56	0.526	0.468	0.674
OR2M4	1/5 1%	30	303	0.187	0.666	0.816
OR2M4	0/5 1%	48	351	1.05	0.305	0.819
OR2M4	Best Burden				0.767
OR2M4	Best SKAT					0.988
SIM2	11/11	1	2	0.8	0.371	0.371
SIM2	5/5	2	4	0.0194	0.889	0.508
SIM2	5/5 + LofTee LC	2	4	0.0194	0.889	0.508
SIM2	1/5 1%	3	8	0.0136	0.907	0.793
SIM2	0/5 1%	6	20	0.000801	0.977	0.771
SIM2	Best Burden				0.827
SIM2	Best SKAT					0.827
DPH7	LofTee	5	6	-0.125	0.724	0.79
DPH7	16/16	5	6	-0.125	0.724	0.79
DPH7	11/11	5	6	-0.125	0.889	0.93
DPH7	5/5	16	51	-0.0159	0.967	0.901
DPH7	5/5 + LofTee LC	16	51	-0.0159	0.943	0.855
DPH7	1/5 1%	35	134	-0.0342	0.932	0.926
DPH7	0/5 1%	54	395	-0.999	0.439	0.337
DPH7	Best Burden				0.924
DPH7	Best SKAT					0.84
TDRD5	LofTee	2	2	-0.77	0.38	0.656
TDRD5	16/16	2	2	-0.77	0.38	0.656
TDRD5	11/11	2	2	-0.77	0.38	0.656
TDRD5	5/5	16	156	0.00304	0.956	0.959
TDRD5	5/5 + LofTee LC	16	156	0.00304	0.956	0.959
TDRD5	1/5 1%	50	223	-0.00575	0.94	0.632
TDRD5	0/5 1%	90	792	0.302	0.583	0.624
TDRD5	Best Burden				0.852
TDRD5	Best SKAT					0.98
MAGEB5	LofTee	1	1	-0.262	0.609	0.609
MAGEB5	16/16	1	1	-0.262	0.609	0.609
MAGEB5	11/11	1	1	-0.262	0.609	0.609
MAGEB5	5/5	1	1	-0.262	0.609	0.609
MAGEB5	1/5 1%	7	18	-0.000324	0.986	0.713
MAGEB5	0/5 1%	18	34	-0.443	0.506	0.87
MAGEB5	Best Burden				0.879
MAGEB5	Best SKAT					0.94
C19orf66	LofTee	3	3	-0.498	0.48	0.896
C19orf66	16/16	3	3	-0.498	0.48	0.896
C19orf66	11/11	3	3	-0.498	0.48	0.896
C19orf66	5/5	4	4	-1.03	0.525	0.838
C19orf66	5/5 + LofTee LC	4	4	-1.03	0.494	0.811
C19orf66	1/5 1%	2	2	-0.525	0.796	0.971
C19orf66	0/5 1%	29	63	1.18	0.379	0.567
C19orf66	Best Burden				0.882
C19orf66	Best SKAT					0.976
MBD3	LofTee	1	1	-0.242	0.623	0.623
MBD3	16/16	1	1	-0.242	0.623	0.623
MBD3	11/11	2	2	-0.514	0.473	0.772
MBD3	5/5	4	10	-0.843	0.359	0.793
MBD3	5/5 + LofTee LC	4	10	-0.843	0.359	0.793
MBD3	1/5 1%	23	36	0.849	0.357	0.71
MBD3	0/5 1%	26	40	0.718	0.397	0.632
MBD3	Best Burden				0.886
MBD3	Best SKAT					0.992
RXRG	16/16	2	2	-0.498	0.48	0.779
RXRG	11/11	4	6	-0.424	0.515	0.968
RXRG	5/5	7	9	-1.05	0.519	1
RXRG	5/5 + LofTee LC	7	9	-1.05	0.307	0.989
RXRG	1/5 1%	26	42	0.0662	0.797	0.743
RXRG	0/5 1%	30	49	0.0456	0.831	0.789
RXRG	Best Burden				0.889
RXRG	Best SKAT					1
COG8	0/5 1%	2	10	-0.0104	0.919	0.976
COG8	Best Burden				0.89
COG8	Best SKAT					0.89
ANGPTL6	LofTee	8	21	-0.179	0.864	0.999
ANGPTL6	16/16	8	21	-0.179	0.864	0.999
ANGPTL6	11/11	15	36	-0.0166	0.972	0.998
ANGPTL6	5/5	22	45	-0.658	0.66	1
ANGPTL6	5/5 + LofTee LC	22	45	-0.658	0.566	1
ANGPTL6	1/5 1%	35	71	-0.878	0.567	1
ANGPTL6	0/5 1%	43	94	-1.4	0.398	0.956
ANGPTL6	Best Burden				0.9
ANGPTL6	Best SKAT					1
DHRS13	LofTee	6	31	0.544	0.461	0.539
DHRS13	16/16	7	32	0.457	0.499	0.55
DHRS13	11/11	18	51	-0.00561	0.94	0.382
DHRS13	5/5	20	54	0.0809	0.776	0.369
DHRS13	5/5 + LofTee LC	20	54	0.0809	0.776	0.369
DHRS13	1/5 1%	44	118	-0.00173	0.967	0.463
DHRS13	0/5 1%	54	138	-0.19	0.663	0.457
DHRS13	Best Burden				0.957
DHRS13	Best SKAT					0.903
RUVBL2	LofTee	1	2	0.539	0.463	0.463
RUVBL2	16/16	1	2	0.539	0.463	0.463
RUVBL2	11/11	1	2	0.539	0.463	0.463
RUVBL2	5/5	6	8	-0.695	0.676	0.638
RUVBL2	5/5 + LofTee LC	11	33	0.158	0.715	0.577
RUVBL2	1/5 1%	37	69	0.183	0.761	0.478
RUVBL2	0/5 1%	37	69	0.183	0.734	0.452
RUVBL2	Best Burden				0.928
RUVBL2	Best SKAT					0.907
SOCS2	LofTee	1	1	-0.384	0.535	0.535
SOCS2	16/16	1	1	-0.384	0.535	0.535
SOCS2	11/11	1	1	-0.384	0.781	0.692
SOCS2	5/5	1	1	-0.384	0.784	0.696
SOCS2	5/5 + LofTee LC	1	1	-0.384	0.781	0.692
SOCS2	1/5 1%	6	10	-0.057	0.811	0.757
SOCS2	0/5 1%	7	13	-0.373	0.542	0.748
SOCS2	Best Burden				0.953
SOCS2	Best SKAT					0.908
NT5DC1	LofTee	4	5	-0.0245	0.876	0.438
NT5DC1	16/16	4	5	-0.0245	0.876	0.438
NT5DC1	11/11	4	5	-0.0245	0.876	0.438
NT5DC1	5/5	15	25	-0.926	0.532	0.757
NT5DC1	5/5 + LofTee LC	15	25	-0.926	0.406	0.646
NT5DC1	1/5 1%	38	168	0.0659	0.882	0.444
NT5DC1	0/5 1%	53	200	0.0443	0.937	0.515
NT5DC1	Best Burden				0.91
NT5DC1	Best SKAT					0.924
MIEF1	LofTee	2	2	-0.423	0.515	0.806
MIEF1	16/16	2	2	-0.423	0.515	0.806
MIEF1	11/11	2	2	-0.423	0.515	0.806
MIEF1	5/5	10	160	-0.0272	0.869	0.575
MIEF1	5/5 + LofTee LC	10	160	-0.0272	0.869	0.575
MIEF1	1/5 1%	35	551	0.121	0.728	0.83
MIEF1	0/5 1%	39	592	0.175	0.676	0.89
MIEF1	Best Burden				0.94
MIEF1	Best SKAT					0.964
MPRIP	LofTee	4	19	-0.059	0.808	0.947
MPRIP	16/16	4	19	-0.059	0.808	0.947
MPRIP	11/11	8	36	-0.013	0.909	0.914
MPRIP	5/5	10	42	-0.0379	0.91	0.965
MPRIP	5/5 + LofTee LC	10	42	-0.0379	0.846	0.97
MPRIP	1/5 1%	46	140	-0.0268	0.87	0.921
MPRIP	0/5 1%	61	258	-0.329	0.566	0.485
MPRIP	Best Burden				0.972
MPRIP	Best SKAT					0.942
STAT4	LofTee	1	1	-0.182	0.67	0.67
STAT4	16/16	1	1	-0.182	0.67	0.67
STAT4	11/11	7	24	-0.0268	0.87	0.422
STAT4	5/5	9	26	-0.201	0.845	0.641
STAT4	5/5 + LofTee LC	9	26	-0.201	0.769	0.552
STAT4	1/5 1%	39	229	-0.212	0.701	0.986
STAT4	0/5 1%	46	241	-0.279	0.646	0.991
STAT4	Best Burden				0.995
STAT4	Best SKAT					0.961
FLCN	LofTee	4	19	-0.059	0.808	0.947
FLCN	16/16	1	2	-0.578	0.694	0.694
FLCN	11/11	8	20	0.364	0.79	0.835
FLCN	5/5	9	22	0.14	0.946	0.908
FLCN	5/5 + LofTee LC	9	22	0.14	0.913	0.864
FLCN	1/5 1%	63	191	-0.119	0.926	0.927
FLCN	0/5 1%	77	306	-0.569	0.698	0.8
FLCN	Best Burden				0.994
FLCN	Best SKAT					0.994

## Sheet: Supplementary Table 6
Supplementary Table 6: Evaluation of association signals in GHS.
Gene	Mask	Var	CAF	OR	Burden
MC4R	M1	12	0.00035	2.3	0.022
MC4R	M2	58	0.0021	1.6	0.0018
MC4R	M3	86	0.0039	1.2	0.057
MC4R	M4	94	0.0041	1.2	0.059
MC4R	Best				0.0058
SLC30A8	M1	13	0.00062	0.77	0.44
SLC30A8	M2	46	0.0018	0.61	0.013
SLC30A8	M3	79	0.0037	0.8	0.088
SLC30A8	M4	94	0.004	0.81	0.085
SLC30A8	Best				0.043
ANGPTL6	M1	18	0.0015	1.2	0.23
ANGPTL6	M2	59	0.0031	0.83	0.17
ANGPTL6	M3	111	0.0062	0.79	0.019
ANGPTL6	M4	127	0.007	0.82	0.034
ANGPTL6	Best				0.058
PAM	M1	18	0.00025	1.4	0.41
PAM	M2	98	0.011	1.2	0.032
PAM	M3	209	0.016	1.1	0.11
PAM	M4	220	0.016	1.1	0.17
PAM	Best				0.096
MGAT4C	M1	8	0.00012	4	0.032
MGAT4C	M2	34	0.0009	0.75	0.29
MGAT4C	M3	88	0.0051	0.9	0.35
MGAT4C	M4	96	0.0054	0.92	0.42
MGAT4C	Best				0.1
PDF	M1	9	0.00015	0.41	0.25
PDF	M2	9	0.00015	0.41	0.25
PDF	M3	46	0.0012	0.67	0.085
PDF	M4	50	0.0014	0.8	0.28
PDF	Best				0.18
DPH7	M1	18	0.00019	2.4	0.066
DPH7	M2	51	0.001	0.9	0.66
DPH7	M3	94	0.005	1.1	0.64
DPH7	M4	127	0.0064	1.1	0.5
DPH7	Best				0.22
STAT4	M1	6	9.2e-05	1.7	0.43
STAT4	M2	43	0.0015	0.94	0.75
STAT4	M3	83	0.0089	0.86	0.076
STAT4	M4	95	0.0091	0.88	0.12
STAT4	Best				0.24
TRDN	M1	53	0.0033	0.94	0.67
TRDN	M2	73	0.0042	0.92	0.49
TRDN	M3	185	0.01	0.89	0.13
TRDN	M4	230	0.012	0.89	0.09
TRDN	Best				0.25
HNF1A	M1	11	0.0024	1.2	0.2
HNF1A	M2	59	0.0041	1.2	0.09
HNF1A	M3	141	0.0091	1.1	0.18
HNF1A	M4	163	0.01	1.1	0.42
HNF1A	Best				0.26
TMEM161B	M1	8	0.00017	1.1	0.9
TMEM161B	M2	35	0.00086	1	0.97
TMEM161B	M3	82	0.013	0.89	0.099
TMEM161B	M4	83	0.013	0.89	0.094
TMEM161B	Best				0.26
PRSS54	M1	10	0.00013	0.56	0.46
PRSS54	M2	22	0.00085	0.63	0.11
PRSS54	M3	68	0.011	0.88	0.084
PRSS54	M4	92	0.011	0.89	0.1
PRSS54	Best				0.27
MIEF1	M1	10	0.00026	2	0.11
MIEF1	M2	55	0.012	1.1	0.11
MIEF1	M3	127	0.022	1	0.36
MIEF1	M4	133	0.022	1.1	0.31
MIEF1	Best				0.29
KDM7A	M1	6	0.0001	1.8	0.42
KDM7A	M2	39	0.0011	1.2	0.4
KDM7A	M3	132	0.0094	1.1	0.2
KDM7A	M4	167	0.01	1.1	0.11
KDM7A	Best				0.34
OR2M4	M1	7	8.1e-05	2.9	0.14
OR2M4	M2	10	0.00017	1.2	0.75
OR2M4	M3	64	0.0082	1	0.56
OR2M4	M4	89	0.011	0.99	0.94
OR2M4	Best				0.41
TDRD5	M1	5	4.1e-05	0.65	0.7
TDRD5	M2	23	0.0071	1.1	0.46
TDRD5	M3	124	0.0096	1	0.72
TDRD5	M4	187	0.017	1.1	0.16
TDRD5	Best				0.46
NT5DC1	M1	12	0.00053	1	0.91
NT5DC1	M2	37	0.0015	1.2	0.3
NT5DC1	M3	80	0.007	1.1	0.35
NT5DC1	M4	104	0.0079	1.1	0.17
NT5DC1	Best				0.47
NUMA1	M1	25	0.00039	1.3	0.49
NUMA1	M2	194	0.013	0.96	0.57
NUMA1	M3	504	0.041	0.97	0.47
NUMA1	M4	582	0.058	0.96	0.17
NUMA1	Best				0.48
ABCB11	M1	12	0.0002	0.48	0.25
ABCB11	M2	113	0.003	1.2	0.18
ABCB11	M3	229	0.011	0.99	0.89
ABCB11	M4	275	0.018	1	0.91
ABCB11	Best				0.51
TCEA1	M1	6	3e-05	4.2	0.24
TCEA1	M2	19	0.00027	0.69	0.42
TCEA1	M3	59	0.0079	1.1	0.23
TCEA1	M4	60	0.0079	1.1	0.21
TCEA1	Best				0.51
PDX1	M1	8	0.00029	1.7	0.2
PDX1	M2	30	0.0031	1.1	0.34
PDX1	M3	69	0.011	1	0.6
PDX1	M4	78	0.012	1	0.82
PDX1	Best				0.52
ANKS3	M1	11	0.00018	0.8	0.7
ANKS3	M2	101	0.0025	1.2	0.21
ANKS3	M3	227	0.013	1	0.57
ANKS3	M4	264	0.018	1	1
ANKS3	Best				0.56
RHBDD2	M1	7	9.2e-05	-	-
RHBDD2	M2	18	0.00055	1.4	0.28
RHBDD2	M3	83	0.0065	1	0.69
RHBDD2	M4	102	0.0069	1	0.82
RHBDD2	Best				0.56
MBD3	M1	4	3e-05	4.5	0.23
MBD3	M2	7	9.2e-05	1.4	0.64
MBD3	M3	73	0.0026	1.1	0.54
MBD3	M4	86	0.003	1.1	0.46
MBD3	Best				0.58
FLCN	M1	11	0.0022	0.87	0.39
FLCN	M2	58	0.0043	0.88	0.25
FLCN	M3	138	0.0091	0.98	0.75
FLCN	M4	156	0.013	0.97	0.67
FLCN	Best				0.61
RXRG	M1	2	5.1e-05	1.7	0.58
RXRG	M2	32	0.00084	1.3	0.27
RXRG	M3	72	0.0022	1.1	0.48
RXRG	M4	78	0.0027	1.2	0.26
RXRG	Best				0.63
HLCS	M1	14	0.00048	0.74	0.4
HLCS	M2	49	0.0015	0.89	0.54
HLCS	M3	121	0.0085	1.1	0.25
HLCS	M4	179	0.018	1	0.42
HLCS	Best				0.66
DHX9	M1	7	0.00014	0.83	0.75
DHX9	M2	27	0.0038	1.1	0.29
DHX9	M3	107	0.0051	1.1	0.49
DHX9	M4	133	0.0057	1.1	0.53
DHX9	Best				0.69
PCBP1	M1	2	1e-05	-	-
PCBP1	M2	4	2e-05	3.4	0.39
PCBP1	M3	29	0.00067	0.98	0.95
PCBP1	M4	30	0.0024	0.95	0.74
PCBP1	Best				0.69
PPP3CA	M1	1	0	-	-
PPP3CA	M2	23	0.00051	1.1	0.72
PPP3CA	M3	48	0.00096	0.83	0.45
PPP3CA	M4	48	0.00096	0.83	0.45
PPP3CA	Best				0.69
TMEM216	M1	7	0.00018	1.4	0.59
TMEM216	M2	17	0.00055	1.3	0.33
TMEM216	M3	29	0.0015	0.91	0.64
TMEM216	M4	31	0.0027	0.86	0.32
TMEM216	Best				0.71
BICD1	M1	11	0.00019	1.5	0.44
BICD1	M2	57	0.0017	1.2	0.33
BICD1	M3	168	0.0052	0.95	0.61
BICD1	M4	181	0.0057	0.94	0.52
BICD1	Best				0.72
ING3	M1	6	0.00011	1.2	0.73
ING3	M2	16	0.00039	1.2	0.58
ING3	M3	44	0.0013	0.83	0.39
ING3	M4	45	0.0013	0.82	0.35
ING3	Best				0.73
LRRTM3	M1	5	7.1e-05	0.86	0.85
LRRTM3	M2	27	0.00047	0.72	0.38
LRRTM3	M3	83	0.0064	0.94	0.51
LRRTM3	M4	84	0.0064	0.94	0.5
LRRTM3	Best				0.76
PTPRC	M1	12	0.0003	0.66	0.38
PTPRC	M2	14	0.00038	0.85	0.68
PTPRC	M3	170	0.0065	1	0.66
PTPRC	M4	255	0.023	1	0.59
PTPRC	Best				0.79
ARHGEF7	M1	11	0.0015	0.86	0.44
ARHGEF7	M2	63	0.0077	0.99	0.95
ARHGEF7	M3	148	0.017	1	0.97
ARHGEF7	M4	155	0.017	1	0.89
ARHGEF7	Best				0.83
IGFBPL1	M1	9	0.0006	0.85	0.61
IGFBPL1	M2	9	0.0006	0.85	0.61
IGFBPL1	M3	41	0.0036	0.96	0.73
IGFBPL1	M4	53	0.0072	0.94	0.49
IGFBPL1	Best				0.84
SLC48A1	M1	1	2e-05	2.4	0.56
SLC48A1	M2	1	2e-05	2.4	0.56
SLC48A1	M3	38	0.0015	1.1	0.76
SLC48A1	M4	42	0.0016	1.1	0.69
SLC48A1	Best				0.84
C19orf66	M1	2	9.2e-05	1.2	0.81
C19orf66	M2	12	0.00036	0.9	0.79
C19orf66	M3	61	0.0022	1.1	0.44
C19orf66	M4	70	0.0025	1.1	0.49
C19orf66	Best				0.85
RUVBL2	M1	1	0.0032	0.97	0.8
RUVBL2	M2	1	0.0032	0.97	0.8
RUVBL2	M3	83	0.0068	0.96	0.66
RUVBL2	M4	85	0.0068	0.96	0.66
RUVBL2	Best				0.89
HYAL2	M1	13	0.0002	1.3	0.57
HYAL2	M2	54	0.002	1	0.8
HYAL2	M3	91	0.0039	1	0.98
HYAL2	M4	115	0.0051	1.1	0.54
HYAL2	Best				0.93
DHRS13	M1	14	0.00013	0.65	0.59
DHRS13	M2	34	0.0013	0.91	0.64
DHRS13	M3	96	0.0032	0.94	0.64
DHRS13	M4	112	0.0038	0.98	0.86
DHRS13	Best				0.95
MEST	M1	8	5.1e-05	0.71	0.76
MEST	M2	18	0.00062	0.97	0.92
MEST	M3	41	0.0013	0.94	0.78
MEST	M4	45	0.0016	0.98	0.93
MEST	Best				0.99

## Sheet: Supplementary Table 7
Supplementary Table 7: Meta-analysis and evaluation of association signal concordance in CHARGE and GHS
Gene	Best				CHARGE				GHS				Meta-analysis
Gene	Mask	Test	log(OR)	P	Var	CAC	Score	P	Var	CAF	log(OR)	P	Dir	P
MC4R	5/5 + LofTee LC	Burden	0.72631	8.4598e-11	12	18	4.74667	0.029355	58	0.00212403	0.477476	0.00184	+++	6.889e-14
PAM	5/5 + LofTee LC	Burden	0.26933	4.2778e-09	40	1201	1.85607	0.17308	98	0.0106201	0.152721	0.0324	+++	2.996e-09
SLC30A8	1/5 1%	Burden	-0.51407	4.6983e-08	36	137	-0.911714	0.33966	79	0.00369926	-0.223269	0.0881	---	3.313e-08
BICD1	0/5 1%	SKAT		2.8323e-06	75	174		0.885607						1.875e-05
HNF1A	0/5 1%	SKAT		8.2565e-06	88	271		0.470676						2.364e-05
UBE2NL	5/5 + LofTee LC	Burden	2.5449	1.0311e-05	3	4	5.69815	0.0169828					++?	5.586e-07
MAP3K15	0/5 1%	Burden	-0.16253	1.3768e-05	92	493	-2.663	0.102707					--?	4.103e-06
NUMA1	5/5	SKAT		2.4745e-05	67	326		0.360461						2.076e-05
ING3	1/5 1%	Burden	0.82909	3.1007e-05	14	19	-0.382428	0.536307	44	0.00125003	-0.187415	0.387	+--	0.007639
IGFBPL1	1/5 1%	Burden	-0.57318	3.5909e-05	18	236	1.47665	0.224299	41	0.00358747	-0.0434296	0.733	-+-	0.04864
MGAT4C	5/5 + LofTee LC	Burden	1.1423	4.3484e-05	11	15	4.76097	0.0291121	34	0.00090449	-0.284753	0.285	++-	0.001209
PTPRC	0/5 1%	Burden	0.20988	7.3481e-05	124	848	0.284418	0.59382	255	0.0231712	0.0266419	0.595	+++	0.001172
TMEM216	LofTee	Burden	0.080343	8.3612e-05	4	10990	2.60708	0.106387	7	0.000182931	0.30822	0.587	+++	6.03e-05
HLCS	5/5 + LofTee LC	Burden	0.64814	9.8365e-05	27	48	1.51658	0.218137	49	0.00149393	-0.121038	0.54	++-	0.001049
SOCS2	0/5 1%	Burden	0.67063	0.00010162	7	13	-0.372544	0.541621	42	0.00108742	0.291176	0.193	+-+	0.0001691
TRDN	0/5 1%	Burden	0.24661	0.00011423	94	806	0.184357	0.667655	230	0.0119108	-0.11991	0.0902	++-	0.03767
TCEA1	5/5 + LofTee LC	Burden	-2.3609	0.00015712	4	4	-1.09029	0.296407	19	0.000274396	-0.375421	0.422	---	0.0002398
KDM7A	0/5 1%	Burden	0.31509	0.00015746	53	324	-0.0165909	0.897511	167	0.0103762	0.115113	0.113	+-+	0.0007769
PRSS54	11/11	SKAT		0.00018338	1	1		0.460923						0.0001378
DPH7	5/5 + LofTee LC	SKAT		0.00020416	16	51		0.788712						0.0004258
DHRS13	1/5 1%	SKAT		0.00021139	44	118		0.462653						0.0003229
ANGPTL6	5/5 + LofTee LC	SKAT		0.00022241	22	45		0.996584						0.000629
OR2M4	5/5 + LofTee LC	Burden	-0.5895	0.00024814	7	56	0.526278	0.468176	10	0.000172768	0.173953	0.75	-++	0.005525
DGKK	0/5 1%	SKAT		0.00025154	71	304		0.960955						0.003064
SLC16A2	0/5 1%	Burden	-0.067353	0.00026577	15	63	0.0309588	0.860332					-+?	0.0002901
HYAL2	1/5 1%	Burden	-0.68729	0.00026758	28	48	-0.289668	0.590433	91	0.00391268	0.00299551	0.979	--+	0.01152
MAGEB5	0/5 1%	Burden	-0.63516	0.00027643	18	34	-0.443112	0.505624					--?	0.0006284
FLCN	1/5 1%	Burden	-0.35388	0.00027676	19	57	-0.0388678	0.843711	138	0.00906522	-0.0250102	0.754	---	0.003224
DHX9	5/5 + LofTee LC	Burden	-2.3061	0.00031364	5	6	0.51448	0.473206	27	0.00375008	0.127513	0.293	-++	0.8966
MIEF1	1/5 1%	Burden	0.16058	0.00031706	35	551	0.12115	0.72779	127	0.0215756	0.0468836	0.363	+++	0.0006582
MAGEE2	0/5 1%	Burden	0.065475	0.00033399	57	230	-0.297545	0.585426					+-?	0.0004986
ARHGEF7	0/5 1%	SKAT		0.00033765	60	330		0.835209						0.001494
PDF	0/5 1%	SKAT		0.00036141	7	21		0.754134						0.0006112
RUVBL2	1/5 1%	Burden	0.45811	0.00043337	25	286	0.00662602	0.935124	83	0.00683957	-0.0401972	0.66	++-	0.07197
C19orf66	1/5 1%	Burden	0.52925	0.00048303	22	52	0.00352976	0.952624	61	0.00223582	0.119559	0.442	+++	0.002182
SLC48A1	1/5 1%	Burden	1.1677	0.00052634	15	52	0.861401	0.353347	38	0.00149393	0.0582689	0.76	+++	0.01018
MEST	1/5 1%	Burden	0.90808	0.00057315	16	114	0.077715	0.780418	41	0.00128051	-0.0574173	0.782	++-	0.05426
ANKS3	1/5 1%	Burden	-0.21301	0.00061709	69	400	2.42858	0.119141	227	0.01311	0.0372958	0.566	-++	0.1118
TDRD5	5/5 + LofTee LC	Burden	-0.39463	0.00064765	16	156	0.00303518	0.956065	23	0.00709364	0.0657877	0.457	-++	0.06446
LRRTM3	1/5 1%	SKAT		0.00067784	32	139		0.475951						0.001068
STAT4	11/11	SKAT		0.00070603	7	24		0.422186						0.001305
LRRTM3	1/5 1%	Burden	0.36701	0.00078028	32	139	5.07868	0.0242218	83	0.00642289	-0.0624075	0.514	++-	0.00316
NT5DC1	1/5 1%	SKAT		0.00087925	42	176		0.368951						0.0008433
PPP3CA	1/5 1%	SKAT		0.00090807	19	27		0.74661						0.001258
MBD3	5/5 + LofTee LC	Burden	1.3674	0.0011082	4	10	-0.843053	0.358525	7	9.15e-05	0.34713	0.635	+-+	0.01693
RXRG	5/5 + LofTee LC	Burden	1.2223	0.0011614	7	9	-1.04534	0.306584	32	0.000843513	0.276115	0.273	+-+	0.01021
STAT4	1/5 1%	Burden	-0.39	0.0014985	40	382	-0.0950184	0.757892	83	0.00887213	-0.145835	0.0762	---	0.003007
TMEM161B	1/5 1%	Burden	0.44485	0.0016048	27	204	-2.4082	0.120701	82	0.0129271	-0.111267	0.0991	+--	0.6883
RHBDD2	5/5 + LofTee LC	SKAT		0.0019042	6	14		0.0969702						0.0005009
PDF	0/5 1%	Burden	-0.54947	0.0024709	7	21	-0.017893	0.893589	50	0.00144312	-0.21965	0.279	---	0.00264
ABCB11	1/5 1%	Burden	0.18807	0.0027515	112	523	-0.159267	0.689832	229	0.0112604	-0.00954541	0.894	+--	0.05806
NUMA1	5/5	Burden	0.13008	0.0048075	67	326	0.22125	0.638089	194	0.0129271	-0.0378057	0.571	++-	0.02126
HNF1A	1/5 1%	Burden	0.20552	0.0050353	71	218	1.56058	0.21158	141	0.00905506	0.10436	0.184	+++	0.0009354
PDX1	11/11	Burden	1.5489	0.0054616	1	4	1.28648	0.256698	30	0.00314031	0.125751	0.339	+++	0.04226
ANGPTL6	5/5 + LofTee LC	Burden	-0.31462	0.013041	22	45	-0.658195	0.417198	59	0.00314031	-0.188259	0.168	---	0.003275
DHRS13	16/16	Burden	0.50786	0.021481	7	32	0.457191	0.49894	34	0.00130084	-0.0998203	0.637	++-	0.08809
RHBDD2	1/5 1%	Burden	-0.32696	0.02234	27	45	-0.00372918	0.951306	83	0.00649403	0.0363319	0.695	--+	0.2271
DGKK	0/5 1%	Burden	-0.14769	0.025444	71	304	-0.0131934	0.908554					--?	0.0631
NT5DC1	1/5 1%	Burden	0.1936	0.029761	42	176	0.0101432	0.919778	80	0.00699201	0.0825012	0.347	+++	0.03172
BICD1	0/5 1%	Burden	-0.1545	0.044815	75	174	-2.13273	0.144184	181	0.00566068	-0.065072	0.519	---	0.01319
PPP3CA	0/5 1%	Burden	-0.29386	0.048284	19	27	0.0708388	0.790119	48	0.000955304	-0.189588	0.449	-+-	0.05513

## Sheet: Supplementary Table 9
Supplementary Table 9: Genes included in gene set analysis.
Monogenic	Drug targets	GWAS genes	Mouse NIDD	Mouse diabetes	Mouse impaired glucose tolerance	Mouse improved glucose tolerance	Mouse increased circulating glucose	Mouse decreased circulating glucose	Mouse insulin resistance	Mouse increased insulin sensitivity	Mouse decreased insulin secretion	Mouse increased insulin secretion	Mouse decreased circulating insulin	Mouse increased circulating insulin	MetaXcan
BLK	ABCC8	ANKH	AKT2	ABCC8	ABCC8	ABCC9	ABCA7	ABCC8	ADIPOQ	ABCC9	ABCC8	ABCC8	ABHD5	ACACA	ANKRD20A1
CEL	DPP4	GCKR	AR	AGER	ABCG2	ABHD17A	ABCC8	ABCC9	ADIPOR1	AGAP2	ACE	ACE	ACTB	ACACB	AP3S2
GCK	GLP1R	HNF1A	ASIP	AKT2	ACADVL	ABHD5	ACACA	ABCG1	ADIPOR2	AGTR2	ADIPOQ	AKAP5	ADCY3	ACTB	CAMK1D
HNF1A	IGF1R	HNF4A	CDKAL1	APOB	ADCYAP1R1	ACOT11	ACTB	ABHD5	ADRA1B	AHSG	AFMID	ALDH1B1	ADCYAP1R1	ADCYAP1	CCNE2
HNF1B	INSR	KCNJ11	CTF1	AR	ADGRF5	ACOT13	ADAR	ACACB	AGAP2	AKAP5	AKAP5	ALOX15	ADIPOR2	ADCYAP1R1	CDKN2A
HNF4A	KCNJ11	PAM	CYB5R4	ARNTL	ADIPOQ	ACTB	ADGRF5	ACADL	AGPAT2	AKT1	AKT1	AQP7	AFAP1L2	ADIPOQ	CWF19L1
INS	PPARG	POC5	FEM1B	ASIP	ADIPOR1	ADIPOR2	ADIPOQ	ACADM	AKT2	ANGPTL2	AKT2	ARFGEF3	AGAP1	ADIPOR1	CYP26C1
KLF11	SLC5A2	RREB1	FOXM1	B2M	ADIPOR2	ADRA2A	ADIPOR1	ACADS	AKT3	APOE	ALB	ATF4	AGO2	ADIPOR2	DCLRE1A
NEUROD1		SLC30A8	GADD45GIP1	CASP1	ADRA1B	AFAP1L2	ADIPOR2	ACADVL	ALDH1B1	APPL2	ALDH1B1	ATXN2	AHSG	ADRA1B	HHEX
PAX4		TM6SF2	GCK	CASP3	AFMID	AGO2	ADORA2B	ACAP1	ALMS1	ARNTL	ALX3	C1QTNF5	AKAP5	ADRB2	HLA-A
PDX1		WSCD2	HMGA1	CASP4	AGAP2	AGPAT2	ADRA1B	ACER1	ALX3	ARRDC3	ANK2	CCDC80	AKT2	AGAP2	HMG20A
			HNF1A	CD38	AHNAK	AGRP	AFMID	ACOT11	ANGPTL6	ATF2	ANXA7	CEACAM1	ANK2	AGO2	ID4
			HTR2C	CD4	AKAP5	AHNAK	AGAP2	ACSL5	ANK2	ATF3	ARNTL	CEBPB	ANKS1B	AGPAT2	IGF2BP2
			INS	CD80	AKT1	AHSG	AGER	ACSS1	ANKRD26	ATF4	BAD	DPP4	AP4E1	AKT1	JAZF1
			IRS1	CD86	AKT2	AKAP5	AGPAT2	ACTB	APOC3	ATF6	CACNA1C	GHRL	APBB2	AKT2	NCR3LG1
			IRS2	CDK4	AKT3	AKT1	AGPAT4	ADAD1	APOE	BBS12	CACNA1D	GJD2	APOA2	AKT3	NUDT5
			LEP	CDKAL1	ALB	ALOX15	AKT1	ADAMTS19	APPL1	BCAT2	CACNA1E	GNAO1	APOE	ALMS1	RCCD1
			LEPR	CIITA	ALDH1B1	ANGPTL2	AKT2	ADCY3	AR	C1QTNF5	CADPS	GRB10	APOM	ALX3	TCF7L2
			MADD	CLOCK	ALX3	APOE	AKT3	ADCYAP1	ARFGEF3	CACNA1D	CADPS2	HADH	ARNTL	ANGPTL6	TP53INP1
			MAFA	CTF1	ANK2	APPL2	ALDH1B1	ADIPOQ	ASIP	CADPS	CARTPT	HPRT1	ARRDC3	ANKRD26	WFS1
			NA	CTNNA2	AP4E1	ARHGAP24	ALMS1	ADRA2A	ATM	CADPS2	CDH1	IGFBP3	AZIN2	ANXA1
			NOS3	CYB5R4	APOB	ARHGEF15	ALX3	ADRB2	BAIAP2L1	CBL	CDKAL1	IGFBP4	BACH2	AOC1
			PBX1	E2F1	APOC4	ASIP	ANGPTL6	AGL	BDNF	CCDC3	CEBPB	IGFBP5	BAD	APOB
			PDX1	FAS	APOE	ATF2	ANK2	AGO2	BECN2	CEBPB	CHGB	IL6R	BAG3	APOE
			PPARD	FEM1B	APPL1	ATF3	ANKIB1	AGPAT1	BLVRA	CES1	CHRM3	INS	BAIAP2	APPL1
			PPP1R3A	FOXM1	AQP1	ATF4	AP3S1	AKAP9	BSCL2	CHRM3	CISD2	INSR	BCAT2	AQP7
			PPP1R3C	GAD2	AR	BCAT2	APOB	AKT2	C1QTNF1	CIDEB	CLEC16A	IRS2	C1QTNF5	AR
			PRKCI	GADD45GIP1	ARFGEF3	BMP10	APOC3	ALG2	CAV1	CIDEC	CLOCK	KCNB1	C1orf174	ARFGEF3
			SLC2A2	GCK	ARNTL	BRD2	APOE	AP1M2	CCAR2	CISD2	COL1A1	KCNJ11	C3	ASIP
			SLC2A4	GLIS3	ASIP	BVES	APPL1	AP4E1	CD38	CLOCK	COL5A3	LEP	CACNA1B	ATF4
			SNAP25	HK2	ATG12	C1QTNF5	AR	APOA2	CDKN1A	CNOT3	CYB5R4	LEPR	CACNA1C	ATXN2
				HLA-DQB1	ATM	CACNA1B	ARFGEF3	APOE	CDKN1B	CNR1	E2F1	LYZ	CACNA1D	BAD
				HMGA1	ATP1A4	CAMKK2	ARNTL	AQP7	CEACAM1	COL1A1	EIF2S1	MAPK13	CASKIN1	BAIAP2L1
				HNF1A	BAD	CBL	ARX	AQP9	CEBPA	CRBN	ERO1B	MAPK8	CASKIN2	BBS4
				HTR2C	BAIAP2L1	CCL26	ASIP	ARNTL	CEL	CREB5	ESR2	MAPK9	CBL	BDNF
				ICAM1	BBS5	CDC20	ASPA	ARRDC3	CEP19	CREBBP	EXTL3	NA	CBX6	BLVRA
				IFNG	BECN2	CERS6	ATP5G2	ARX	CIDEC	CRHR2	FAM3B	NR2F2	CCDC80	BRD2
				IFNGR2	BLVRA	CES1	ATP5L	ASIP	CLOCK	CRTC2	FEM1B	OPRM1	CCL26	BRS3
				IL1R1	BSCL2	CHRM3	AVPI1	ASXL1	COL1A1	CRTC3	FFAR1	PDE3B	CD38	BSCL2
				IL4	C1QTNF1	CIDEC	BACH1	ATE1	COL5A3	CRY1	FKBP1B	PGR	CDK4	BSX
				INS	CACNA1C	CNOT3	BAD	ATF3	CORT	CRY2	FOXA1	PIK3CB	CDKAL1	C1QTNF1
				IRAK3	CACNA1D	COL1A1	BAIAP2L1	ATF4	CPE	CXCL14	FOXO1	PTEN	CDKN1A	C5AR2
				IRS1	CACNA1E	COX4I2	BBS12	ATP8A2	CPT1C	CYB5R4	FOXO3	RPL13A	CEBPA	CARTPT
				IRS2	CADPS	CRBN	BBS4	ATR	CRAT	DEGS1	FOXO4	SIRT1	CEBPB	CAV1
				ITGA1	CADPS2	CREB5	BBS5	ATRIP	CREBBP	DGAT1	GADD45GIP1	SLC2A4	CEL	CCAR2
				LDLR	CARTPT	CREBBP	BDNF	ATXN2	CRH	DOK1	GAL	SLC30A8	CERS6	CDKN1B
				LEP	CCAR2	CRISPLD2	BECN2	AVP	CSPG4	E2F1	GCK	SLC8A1	CHN1	CEACAM1
				LEPR	CCDC80	CSMD1	BHLHE40	AVPR2	CTF1	ELOVL6	GEM	SSTR5	CHRM3	CEBPB
				MADD	CD38	CXCL14	BLVRA	BAG3	CTHRC1	EPM2A	GHR	SYTL4	CLDN19	CHAT
				MAFA	CDH1	CXCR2	BMP4	BAZ1B	CYP19A1	ESR2	GJD2	THRA	CLOCK	CIDEC
				NA	CDKAL1	CYP17A1	BSCL2	BCAT2	DBH	FABP3	GLIS3	TLR2	CNR1	CLOCK
				NEUROD1	CDKN1A	CYP27A1	BSX	BHLHE40	DDIT3	FABP4	GLUD1		COL1A1	COL1A1
				NOS3	CDKN1B	DACT3	BTG2	BRAF	ENHO	FABP5	GPD2		COL4A3BP	CPE
				PARP1	CEACAM1	DAGLA	BZW2	BRD2	ESR1	FFAR1	GPER1		COL5A3	CPT1C
				PBX1	CEBPA	DEPDC5	C1QTNF5	BRPF3	ESR2	FOXA2	GPR68		CPE	CREBBP
				PDX1	CELF4	DGAT1	CACNA1C	BSCL2	FABP4	FOXO6	HINT2		CRBN	CRH
				PPARD	CEP19	DOK1	CACNA1E	BZW2	FFAR4	FSTL3	HIPK3		CRTC2	CRTC1
				PPP1R3A	CHGB	DPP4	CARMIL2	C16orf89	FITM2	G0S2	HMGA1		CRTC3	CTF1
				PPP1R3C	CHRM3	DSPP	CASP4	C17orf62	FOSL2	GAB1	HPRT1		CSF2	CYP19A1
				PRF1	CISD2	ELOVL6	CAV1	C1QA	FOXO1	GCG	IL6		CXCL14	DBH
				PRKCI	CLEC16A	EMC10	CCDC120	C1QTNF5	FTO	GCGR	IL6R		CYB5R4	DNAJC3
				PRKDC	CLOCK	EPM2A	CCDC3	C3	GCK	GHR	INS		CYBA	DPP4
				PTPRN2	COL14A1	EPM2AIP1	CCDC80	C5orf30	GCKR	GNAS	INSR		CYP19A1	ENHO
				RAG1	COL1A1	F2RL1	CDC20	CA5A	GHRHR	GPR21	IRS1		CYP27A1	FABP2
				SELL	COL4A5	FABP4	CDC34	CA5B	GNAS	GPR68	ITPR1		DAAM2	FABP5
				SENP1	COL5A3	FABP5	CDK4	CABP1	GPAM	GPRC6A	KCNJ11		DIXDC1	FAM213A
				SLC2A2	COMMD9	FADS1	CDKAL1	CACNA1B	GRM8	GRB10	KIF5B		DMAP1	FAM3B
				SLC2A4	CPE	FFAR1	CDKN1B	CACNA2D3	GSK3B	GRB14	KL		DNAJB9	FASN
				SNAP25	CRAT	FFAR2	CEBPA	CALHM1	GYS2	GSK3A	KMT2B		DNASE1L2	FBF1
				STAT4	CREBBP	FFAR3	CEBPB	CAMK1	HADHA	HIF1AN	LEP		DOK1	FFAR2
				TLR2	CRH	FGF23	CENPE	CAND2	HMGA1	HINT2	LEPR		DPM3	FFAR3
				TNFSF4	CRTC1	FOXA2	CEP19	CAPN10	HRH3	HMGA1	LPIN1		DRAXIN	FFAR4
					CRY1	FOXO1	CINP	CAST	HTR2C	HMOX1	LRP5		E2F1	FGF21
					CRY2	FOXO6	CLEC16A	CAV1	IL1R1	IGF1R	MADD		EIF2AK3	FITM2
					CSF2	FSTL3	CLOCK	CBX6	IL6R	IKBKE	MAFA		EIF2S1	FOXA2
					CSPG4	FTO	CNBD1	CCDC57	INS	IL10	MAPK8		ELOVL6	FOXO1
					CTDSPL	G0S2	COL18A1	CD300E	INSR	INPP5K	MET		EMX1	FSTL3
					CXCL14	GAB1	COL1A1	CD36	IRS1	INS	MYT1		EOGT	GAST
					CYB5R4	GAST	COL5A3	CDC20	IRS2	INSR	NA		EPGN	GCK
					CYP19A1	GATM	CORT	CDK5RAP1	IRS4	IP6K1	NAMPT		ERCC1	GCKR
					CYP7B1	GCG	COX7C	CDKAL1	KBTBD2	IRS2	NKX2-2		ERLIN2	GHR
					DDIT3	GCGR	CPE	CDO1	KDM3A	IRX3	NKX6-1		EXTL3	GHRHR
					DEPDC5	GDF3	CPT1C	CEBPA	KMT2B	KBTBD2	NNT		FABP1	GHRL
					DGCR2	GHRL	CRAT	CEBPB	LCMT1	KCNA3	NR2F2		FABP4	GLIS3
					DPM2	GNAO1	CREBBP	CES1	LDLR	KCNJ11	OPA1		FABP5	GNAO1
					E2F1	GNAS	CRH	CHN1	LEP	KL	P2RY14		FASN	GNAS
					EIF2AK3	GPAT3	CRTC1	CHRM3	LEPR	KLB	PASK		FFAR1	GNG7
					ELMOD2	GPR21	CSF2	CIDEC	LIN28A	LCLAT1	PBX1		FFAR2	GPBAR1
					ENHO	GPRC5B	CTF1	CLCN3	LIN28B	LEP	PCSK2		FGF23	GPR26
					ERO1A	GRB10	CTHRC1	CLOCK	LIPA	LEPR	PDPK1		FOXA1	GSK3B
					ERO1B	GRB14	CTSB	CLPP	LIPE	LGALS12	PDX1		FOXA2	GUCY2C
					ESR1	GSK3A	CTSS	CNOT3	LMNA	LRP6	PFKM		FOXI2	HADH
					EXTL3	GSK3B	CTSV	COL1A1	LNPEP	LYZ	PRKAA2		FOXO1	HADHA
					FAM3B	HBS1L	CXCR3	COL1A2	LPIN1	MAF1	PRKACA		FOXO3	HDC
					FARSA	HMOX1	CYB561A3	CORO6	LRP5	MAPK13	PRKCD		FOXO4	HINT2
					FBXO16	HSD11B1	CYB5R4	CPE	LRP6	MAPK8	PRLR		FOXO6	HRH3
					FBXO31	IAPP	CYP17A1	CPT1A	MFAP2	MAPK8IP1	RAPGEF3		FPR1	HTR2C
					FEM1B	IL10RB	CYP19A1	CRBN	MGAT4A	MAPK9	RARRES2		FTO	IAPP
					FFAR2	INPP5K	DAAM1	CRTC2	MLXIPL	MARK2	RICTOR		G0S2	IDE
					FFAR3	INSR	DDR2	CXCL14	MOGAT1	MARK4	RIMS2		GAB1	IGF1
					FFAR4	IRX3	DHX30	CXCL9	MSTN	MBD5	RNF213		GATM	IGFBP3
					FGF21	KCNB1	DNAJB7	CXCR2	MYF5	MEMO1	RPH3AL		GCG	IGFBP4
					FGL1	KCNJ11	DNAJC19	CYB561	NA	MGLL	RPS6		GCGR	IGFBP5
					FKBP1B	KL	DNAJC3	CYP27B1	NCOA3	MPC1	RPS6KB1		GCK	IL1R1
					FOSL2	KLB	DNAJC5G	DBH	NCOA5	MSTN	SAMD4A		GCKR	INS
					FOXA1	KLF15	DNASE1L2	DBN1	NCOR2	MYD88	SELENOT		GHR	INSR
					FOXM1	LAMA5	DYNLRB2	DECR1	NFE2L2	MYF5	SENP1		GIPR	INSRR
					FOXO1	LAMP2	EFNA5	DERL2	NOS1	NA	SERTAD1		GKN1	IRS1
					FOXO3	LAPTM4A	EIF2AK3	DGAT1	NOS3	NCOA3	SGMS1		GLIS3	IRS2
					FOXO4	LDLR	ENHO	DGAT2	NQO1	NCOR1	SGPP2		GLO1	IRS4
					FSTL1	LEP	ERO1B	DNAJA4	NR2F2	NCOR2	SH2B1		GLP1R	KBTBD2
					FZD3	LEPR	ESR1	DNAJB9	OSMR	NEUROG3	SLC2A2		GLUD1	KCNB1
					GADD45GIP1	LGALS12	ESR2	DNAJC8	PCSK1	NLN	SLC2A4		GNAS	KCNJ11
					GCK	LOR	EVL	DUSP4	PDE3B	NOCT	SLC30A8		GOLGA7	KDM3A
					GCKR	LRP1	FANCL	E2F1	PDPK1	NOS2	SLC9B2		GPAM	KMT2B
					GEM	LRP6	FASN	EDN2	PIK3C2G	NUAK1	SNAP25		GPD2	LCMT1
					GGPS1	LRRC15	FBF1	EIF2B5	PIK3CA	OMA1	SOX4		GPR39	LDLR
					GHR	LRRN3	FFAR1	EIF2S1	PIK3CB	PASK	SOX9		GPR68	LEP
					GHRHR	LYZ	FFAR4	EIF4EBP1	PIKFYVE	PBX1	SPOP		GPRC6A	LEPR
					GIPR	MACROD2	FGF21	ELMO1	PLA2G16	PDE10A	SSTR5		GPX1	LGALS12
					GLB1L2	MAPK13	FGL1	ELMOD1	PLIN5	PDPK1	STAT5A		GSK3B	LIPA
					GLIS3	MAPK8	FOXA1	EMC10	PLSCR3	PDX1	STAT5B		GYS2	LIPE
					GLP1R	MAPK9	FOXA2	ENC1	PNLIP	PHIP	STXBP3		HDAC3	LMNA
					GNAS	MARK2	FOXO1	ENTPD5	POMC	PIK3R1	SYTL1		HELZ2	LPIN1
					GOLGA3	MARK3	FOXO3	EPB41L4A	PPARA	PIK3R2	SYTL4		HIF1AN	MAPK13
					GPBAR1	MBD5	FOXO4	EPGN	PPARG	PIP4K2B	TCF7L2		HMGA1	MC3R
					GPER1	MBOAT4	FTO	EPM2A	PPARGC1A	PLA2G1B	TCIRG1		HMGN3	MC4R
					GPR26	MEMO1	FUS	EPM2AIP1	PPARGC1B	PLEKHA1	TFAM		HNF1A	MED13
					GPX3	MGLL	GAD2	ERCC1	PPP1R3A	PLEKHA2	TGFBI		HNF4A	MEN1
					GUCY2C	MOGAT1	GCG	ERCC6	PPP1R3C	PLIN5	TRH		HRH1	MLXIPL
					GYS2	MOGAT2	GCK	ESR2	PRDM16	PNPLA2	UCN3		HSD11B1	MOGAT1
					HDC	MPC1	GCKR	EXOC4	PRDX3	PPARA	UNC13A		HSPA5	NA
					HERPUD1	MPZL3	GDF15	FABP3	PREX2	PPARG	WFS1		HSPB3	NEIL1
					HINT2	MSTN	GHR	FABP4	PRKAA2	PPARGC1A			HTR2C	NMU
					HIPK3	MYF5	GHRHR	FABP5	PRKAB2	PRKAB1			HUWE1	NOS1
					HMGA1	MYH10	GIMAP6	FAH	PRKCI	PRKCD			IGF1	NOS3
					HMGN3	NA	GIPR	FASN	PRLH	PRKCQ			IL10	NPBWR1
					HNF4A	NAA40	GLIS3	FBF1	PRLHR	PTEN			ILDR2	NPY1R
					HTR2C	NCOA3	GLO1	FGF21	PRLR	PTPN1			INPP5K	NPY5R
					HUWE1	NEUROG3	GLP1R	FGF23	PTEN	PTPN11			INS	NR2F2
					IDE	NFIL3	GNA11	FGFR2	RAPGEF3	PTPN2			INSL5	NTRK2
					IFT88	NLN	GNAS	FMO5	RETN	RAPGEF3			IP6K1	OCA2
					IGF1R	NOS2	GOLGA3	FOLR1	RICTOR	RCAN2			IRS1	OPRM1
					IGFBP4	NOS3	GPER1	FOSL2	ROCK1	REPIN1			IRS2	OSMR
					IL10RB	NOTCH3	GPI	FOXA1	RPS6KA3	RPS6			IVL	PCBD1
					IL1R1	NSUN2	GPR12	FOXA2	SENP1	RPS6KB1			KBTBD2	PCSK2
					IL3	NUAK1	GPR26	FOXI2	SERPINA12	SAMD4A			KCNA3	PDE3B
					IL6	OPRM1	GPR39	FOXO1	SESN2	SCD			KCNJ11	PDHA1
					IL6R	PACSIN2	GPRC6A	FOXO6	SESN3	SERTAD2			KIAA1143	PDK4
					ILDR2	PASK	GRHL3	G6PC	SH2B1	SGMS1			KIF5B	PDPK1
					INS	PCSK2	GSK3B	G6PC2	SIK2	SGMS2			KISS1R	PGR
					INSL5	PDK4	H1FX	GAB1	SIM1	SIK1			KL	PIK3C2G
					INSR	PDPK1	HERPUD1	GALNT18	SIRT3	SIRT1			KLB	PIK3CA
					INSRR	PDX1	HLA-DQB1	GATM	SLC2A4	SIRT6			KLF9	PIK3CB
					IP6K1	PELI1	HMGN3	GBE1	SLC2A9	SLC13A5			KRT9	PIKFYVE
					IRAK3	PGR	HNF1A	GC	SLC6A19	SLC16A1			LCAT	PLA2G16
					IRS1	PIK3R1	HPRT1	GCGR	SLC6A6	SLC19A2			LCLAT1	PLIN1
					IRS2	PKD2L2	HRH3	GCK	SLC7A5	SOCS3			LDLR	PMCH
					IRS4	PKN3	HSF2BP	GGA1	SNAP25	SOCS7			LEP	POMC
					ITPR1	PLA2G1B	HTR2C	GGA2	SOCS2	SORBS1			LEPR	PPARA
					KCNJ11	PLIN5	HUWE1	GGA3	SQSTM1	SPP1			LIPE	PPARG
					KIF5B	PMCH	ICAM1	GHR	STAT3	SRA1			LMNA	PPP1R3C
					KIFAP3	PNMT	IDE	GHRHR	STAT5A	SRSF3			LPCAT3	PRDM16
					KMT2B	PNPLA2	IGF1R	GHRL	STAT5B	SSFA2			LRP1	PRDX3
					LAMA5	PPARA	IGFBP3	GHSR	STEAP4	SSTR5			LRP5	PRKAA2
					LCMT1	PPARG	IL2RG	GIF	STK11	ST3GAL5			LUM	PRKAB2
					LDLR	PPARGC1A	IL3	GIMAP6	STX4	STRA6			LYPD6B	PRKCI
					LEP	PPM1L	IL4	GK	STXBP3	TFAM			LYZ	PRLH
					LEPR	PPP1R3B	IL6	GLMP	TBC1D4	TGM2			MACROD2	PRLHR
					LIN28A	PRKAR2B	ILDR2	GLUL	TBL1XR1	THRA			MADD	PRLR
					LIN28B	PRKCD	INS	GMDS	TERF2IP	TLR2			MAFA	PROX1
					LIPE	PRPF18	INSL5	GNAO1	THRA	TMEM27			MAG	PTEN
					LPIN1	PTEN	INSR	GNAS	TLR5	TSC2			MAPK8	PTGS2
					LRP5	PTPN1	INSRR	GNMT	TMEM163	TXNIP			MAPK9	PTPN11
					MADD	PTPN11	IRS1	GPAT3	TP53INP1	UCP3			MARK2	PYY
					MAFA	RAPGEF3	IRS2	GPC3	TRIB1	VIPR1			MARK3	RETN
					MAPKBP1	RAPSN	IRS4	GPD2	TSC1	VIPR2			MARK4	RICTOR
					MC4R	RCAN2	ITGA1	GPR68	TUSC5	ZBTB20			MBD5	ROCK1
					MED13	RETN	ITGB2	GRB10	WDTC1				MCHR1	RPS6KA3
					MET	RETNLB	ITGB3	GRB7	WRN				MET	SERPINE1
					MGAT4A	RICTOR	IVD	GSK3A	ZEB1				MGAM	SIK1
					MTMR3	RMI1	KBTBD2	GSK3B					MGAT4A	SIK2
					MYF5	RNF10	KCNH3	GYS2					MGLL	SIM1
					MYT1	ROCK2	KCNJ11	H6PD					MOGAT2	SIRT3
					NA	RPL13A	KDM3A	HADH					MSTN	SLC27A5
					NAMPT	RPTOR	KIAA1324	HADHA					MTSS1L	SLC2A4
					NBR1	SCD	KIF1B	HADHB					MYD88	SLC2A8
					NCOA3	SCN3A	KIF5B	HDAC3					MYF5	SLC2A9
					NCOA5	SCN4A	KISS1R	HELLS					NA	SLC32A1
					NEUROG3	SCUBE3	KIT	HELZ2					NAAA	SLC5A10
					NNT	SDC3	KMT2B	HIBADH					NCOA3	SNAP25
					NOCT	2017-09-05	KNTC1	HIF1A					NCOR2	SOCS2
					NPY1R	SERTAD2	LBP	HIF1AN					NEGR1	SST
					NPY5R	SGMS2	LDLR	HLTF					NFE2L1	SSTR5
					NR1H4	SIK1	LEP	HMGB1					NOS3	STAT3
					NR2F2	SIK3	LEPR	HMGCL					NPY2R	STAT5A
					NRXN1	SLC13A5	LIPE	HMGCR					NPY4R	STAT5B
					NSD3	SLC16A1	LOXL1	HOOK3					NR1H4	STX4
					NTRK2	SLC25A4	LPIN1	HPSE2					NR2C2	TBC1D1
					OMA1	SLC27A5	MACROD2	HSD11B1					OMA1	TCF7L2
					ONECUT1	SLC29A1	MADD	HSD17B1					ONECUT1	TERF2IP
					OPA1	SLC5A1	MAFA	HSF2					OPA1	THRA
					OSMR	SLC5A2	MAPKAPK2	HSF2BP					P2RY14	TLR5
					P2RY14	SLITRK1	MC4R	HTR2C					PANX3	TMEM163
					PAM	SNAP25	MCAT	HYAL3					PASK	TNKS
					PAX6	SOCS3	MCU	IFT88					PAX6	TP53INP1
					PBX1	SOCS7	MED11	IGF1					PCDH18	TSC2
					PCBD1	SORBS1	MET	IGFBP3					PCGF2	TSC22D3
					PCSK1	SPICE1	MFAP2	IGFBP4					PCSK1	TUB
					PCSK2	SPINK14	MGAT4A	IGFBP5					PCSK2	TUSC5
					PDPK1	SPOP	MGAT4B	IKBKE					PDE10A	TYK2
					PDX1	SPP1	MGAT5B	IKBKG					PDPK1	WDR13
					PFKM	SPRR1B	MGMT	IL18RAP					PDX1	WDTC1
					PIK3C2G	SRA1	MLXIPL	INHBA					PDZD3	WRN
					PIK3CA	SSFA2	MOGAT1	INPP5K					PELI1	ZEB1
					PIK3CB	SST	MPG	INSR					PFKM
					PIKFYVE	SSTR4	MTSS1L	IPO11					PIK3R1
					PKD2L2	SSTR5	MYD88	IQCE					PIK3R2
					PKN3	ST3GAL5	NA	IRF8					PITPNA
					PLA2G4A	STK11	NAA40	IRS1					PLA2G1B
					PLIN1	STRA6	NAGK	IRS4					PLCB2
					PLSCR1	TCF7L2	NCEH1	ISCA1					PLS3
					PLSCR3	TGFB1	NCOA3	ITCH					PNLIP
					POMC	TGFB1I1	NCOA5	ITGA8					PNPLA2
					PPARD	TLR2	NCOR2	ITPR2					POP4
					PPARG	TLR4	NEUROD1	ITPR3					PPARG
					PPARGC1A	TMEM106B	NEUROG3	IZUMO1R					PPARGC1A
					PPM1A	TRIM29	NFE2L2	JAK1					PPBP
					PPM1D	TSC2	NKX2-2	JUND					PRKAA2
					PPP1R3A	TUFT1	NKX6-1	JUP					PRKAB1
					PPP1R3C	TXNIP	NMU	KBTBD2					PRKACA
					PRDM14	UCN3	NOCT	KCNB1					PRKAR2B
					PRDX3	UCP2	NOL8	KCNJ11					PRKDC
					PRKAA2	UCP3	NOS1	KIF1B					PROM2
					PRKAB1	USH1C	NOS3	KL					PTEN
					PRKAB2	VPS4A	NPBWR1	KLB					PTPN1
					PRKACA	VSIG4	NPY1R	KLF15					PTPN11
					PRKCD	WDR13	NPY5R	KLF9					PTPN2
					PRKCI	ZBTB20	NR1I3	LAMP2					PTTG1
					PRLH		NRCAM	LCAT					RAB3IP
					PRLR		NRSN1	LCLAT1					RALGAPB
					PTEN		NUAK2	LDLR					RAPGEF3
					PTF1A		OCA2	LEP					RASGRF1
					PTPN1		ONECUT1	LEPR					RBM4
					PTPRN		OPA1	LIPN					RICTOR
					PTPRN2		OSMR	LMNA					RIMS2
					PYCR1		P2RY13	LPCAT3					RLN3
					PYY		PARG	LPIN2					RPS6
					RAPGEF3		PAX6	LRP1					RPS6KB1
					RARRES2		PBX1	LRP6					RPTOR
					RASGRF1		PCK1	LYZ					RSPO1
					RBM4		PDCD1LG2	MAG					SAMD4A
					RBM4B		PDPK1	MAGEL2					SCD
					RBPJL		PDX1	MAP3K1					SCX
					REG3A		PFKM	MAPK13					SDC3
					RETN		PIK3C2G	MAPK14					SEC61A1
					RFX6		PIK3CB	MAPK8					SELENOT
					RGS10		PLA2G16	MAPK8IP1					SENP1
					RGS7		PLSCR3	MAPK8IP2					SERP1
					RICTOR		POMC	MAPK9					SERTAD2
					RIMS2		PPARG	MARK2					SGMS1
					RNF213		PPARGC1A	MARK3					SGPP2
					RPH3AL		PPM1L	MARK4					SH2B1
					RPS6		PPP6C	MBD5					SH2B2
					RPS6KA3		PRADC1	MBOAT4					SIDT2
					RPS6KB1		PRDX3	MC2R					SIK1
					SBDS		PRF1	MED11					SIK3
					SCN2B		PRKAA2	MEN1					SIRT1
					SCRIB		PRKAB1	METTL16					SIRT6
					SEC61A1		PRKAB2	METTL7B					SLC13A5
					SELENOT		PRKACA	MGAT2					SLC16A1
					SENP1		PRKCI	MIER1					SLC19A2
					SERP1		PRKDC	MPC1					SLC25A13
					SERPINE1		PRLH	MRPL51					SLC2A2
					SERTAD1		PRLHR	MRPS25					SLC2A4
					SESN2		PRLR	MSTN					SLC30A8
					SESN3		PRPF31	MTF1					SLC5A1
					SGMS1		PTEN	MTOR					SLC5A2
					SH2B1		PTPN1	MYO5B					SLC6A19
					SHH		PTPN11	MYO7B					SLC9B2
					SIDT2		PTTG1	NA					SLURP1
					SIK2		RAG1	NACAD					SOX4
					SIRPA		RAG2	NAMPT					SPP1
					SIRT1		RAPGEF3	NCALD					SRA1
					SLC17A5		RARRES2	NCOA1					SSFA2
					SLC19A2		RBM4	NCOA3					SSTR5
					SLC20A2		RBM4B	NEK11					STEAP4
					SLC2A2		RCC2	NEMF					STX16
					SLC2A4		RGS10	NEURL2					STX19
					SLC30A8		RICTOR	NEUROG3					STXBP5L
					SLC6A2		RILPL1	NFE2L1					TBC1D4
					SLFN12L		RIMS2	NFE2L2					TCF7L2
					SLX4		RIN3	NMUR2					TCIRG1
					SNCB		RNF183	NOS3					TEX37
					SOCS2		RNF213	NOTCH3					TFEC
					SOX4		ROCK1	NPC1L1					TGFB1
					SQSTM1		RPH3AL	NPM3					TGM2
					SSTR5		RPS6KA3	NPY2R					THBS1
					STARD13		RPS6KB1	NQO1					THPO
					STAT3		RXFP4	NR1D1					TLR2
					STAT5A		SCTR	NR1D2					TLR4
					STAT5B		SEC61A1	NR1H4					TMC6
					STEAP4		SELENOT	NR2C2					TMEM106B
					STK11		SENP1	NR2F2					TMEM119
					STX4		SERPINE1	NRN1L					TMEM189
					STXBP3		SESN2	NRXN1					TNF
					TBC1D4		SGMS1	NSD3					TNFRSF1A
					TBL1XR1		SH2B1	NSUN2					TNFRSF1B
					TCF7L2		SIDT2	NUAK1					TRAM2
					TERF2IP		SIK2	OCSTAMP					TRH
					TGM2		SIM1	ONECUT1					TRIM37
					THRA		SIRPA	OSM					TSC2
					TMEM163		SIRT3	OXCT1					TTLL10
					TMEM189		SIRT6	PANK1					UCN3
					TP53INP1		SLC27A5	PANK2					UCP2
					TRIB1		SLC2A2	PARVB					USH1C
					TSC1		SLC2A4	PATL1					VGF
					TULP3		SLC30A8	PCK1					VTI1A
					TYK2		SLC9B2	PCSK1					WFS1
					UCP2		SLX4	PCSK2					YME1L1
					UNC13A		SMC6	PDK4					ZBTB20
					VIPR1		SNAP25	PDPK1
					VPS4A		SOCS2	PDX1
					WFS1		SPOP	PDYN
					WRN		SPTSSB	PGAM5
					YME1L1		SQSTM1	PGR
					ZEB1		SSTR5	PHIP
							STAT3	PIK3R1
							STAT5A	PIK3R2
							STAT5B	PITPNA
							STEAP3	PKD1
							STEAP4	PLAC9
							STK11	PLD3
							STXBP3	PMCH
							STXBP5L	PNPLA2
							SYK	POLG
							TARDBP	POMGNT1
							TBX19	POU3F3
							TCF7L2	PPARA
							TERF2IP	PPARD
							TGM2	PPARGC1A
							THRA	PPARGC1B
							TLR3	PPM1A
							TLR5	PPP1R15B
							TMEM163	PPP1R35
							TNFAIP1	PPP1R3B
							TNFRSF1A	PPP3CA
							TNFRSF1B	PPP5C
							TP53	PRKAA2
							TP53INP1	PRKAB2
							TRH	PRKCI
							TRHR	PRLR
							TRIM37	PROKR1
							TSC2	PRPF6
							TSG101	PTEN
							TSPAN18	PTF1A
							TUSC5	PTHLH
							USP47	PTP4A3
							VTCN1	PTPN1
							VWA8	PTPN11
							WDR36	PTPN2
							WDTC1	RAD21L1
							WFS1	RAPGEF3
							WRN	RCC2
							ZGPAT	REPIN1
								RETN
								REXO2
								RGS5
								RICTOR
								RIMS2
								RIN3
								RINT1
								RLN3
								RMI1
								RNF10
								RNF183
								RNF213
								RPS6KB1
								RPTOR
								RRAGA
								RRM2B
								RUNX3
								SAMD4A
								SCD
								SCG5
								SCUBE3
								SEC23B
								SENP2
								SERTAD2
								SETD5
								SGF29
								SGTA
								SH3TC2
								SIK1
								SIK3
								SIRT1
								SIRT6
								SLC12A1
								SLC13A5
								SLC17A6
								SLC20A2
								SLC22A5
								SLC24A5
								SLC25A13
								SLC37A4
								SLC43A2
								SLC46A1
								SLC52A3
								SLC5A1
								SLC5A2
								SLC8B1
								SLX4IP
								SMARCB1
								SMS
								SNRPN
								SNX15
								SNX22
								SOCS7
								SOD2
								SORBS2
								SOX17
								SPNS2
								SPP1
								SPTB
								SPTSSA
								SPTSSB
								SQSTM1
								SRP9
								SRSF3
								SSFA2
								SSTR5
								ST3GAL5
								STK36
								STRN3
								STX18
								STX19
								SUCO
								SVEP1
								SYTL4
								TBC1D1
								TBC1D4
								TBX19
								TBX22
								TCF7L2
								TFAP4
								TMEM79
								TNF
								TNKS
								TP53
								TRAF3
								TRAP1
								TRIP10
								TSC2
								TTC28
								TTLL6
								TULP3
								TWIST2
								TXNIP
								UBLCP1
								UBR1
								UCP2
								UCP3
								UMOD
								USH1C
								USMG5
								VCPKMT
								VEGFB
								VEZT
								VGF
								VIPR1
								VSIG4
								VTI1A
								WDR13
								WFS1
								WHRN
								WWOX
								XPA
								YDJC
								ZBTB20
								ZMPSTE24
								ZNF219

## Sheet: Supplementary Table 18
Supplementary Table 18: Posterior probability conversion table.
	Prior probability of gene relevance
	0.01	0.07	0.13	0.19	0.25	0.31	0.37	0.43	0.49	0.55	0.61	0.67	0.73	0.79	0.85	0.91	0.97
	Prior probability of variant association
-log10(p)	0.003	0.023	0.04	0.06	0.08	0.1	0.12	0.14	0.16	0.18	0.2	0.22	0.24	0.26	0.28	0.3	0.32
1	0	0.02	0.04	0.06	0.08	0.1	0.12	0.14	0.16	0.18	0.2	0.22	0.24	0.26	0.28	0.3	0.32
1.01	0	0.02	0.04	0.06	0.08	0.1	0.12	0.14	0.16	0.18	0.2	0.22	0.23	0.25	0.27	0.29	0.31
1.02	0	0.02	0.04	0.06	0.08	0.09	0.11	0.13	0.15	0.17	0.19	0.21	0.23	0.24	0.26	0.28	0.3
1.03	0	0.02	0.04	0.06	0.07	0.09	0.11	0.13	0.15	0.16	0.18	0.2	0.22	0.24	0.26	0.28	0.29
1.04	0	0.02	0.04	0.05	0.07	0.09	0.11	0.12	0.14	0.16	0.18	0.2	0.21	0.23	0.25	0.27	0.29
1.05	0	0.02	0.04	0.05	0.07	0.09	0.11	0.12	0.14	0.16	0.18	0.19	0.21	0.23	0.25	0.27	0.28
1.06	0	0.02	0.04	0.05	0.07	0.09	0.1	0.12	0.14	0.16	0.17	0.19	0.21	0.23	0.25	0.26	0.28
1.07	0	0.02	0.04	0.05	0.07	0.09	0.1	0.12	0.14	0.16	0.17	0.19	0.21	0.23	0.25	0.26	0.28
1.08	0	0.02	0.04	0.05	0.07	0.09	0.1	0.12	0.14	0.16	0.18	0.19	0.21	0.23	0.25	0.27	0.28
1.09	0	0.02	0.04	0.05	0.07	0.09	0.11	0.12	0.14	0.16	0.18	0.2	0.21	0.23	0.25	0.27	0.29
1.1	0	0.02	0.04	0.06	0.07	0.09	0.11	0.13	0.15	0.16	0.18	0.2	0.22	0.24	0.26	0.28	0.29
1.11	0	0.02	0.04	0.06	0.08	0.1	0.11	0.13	0.15	0.17	0.19	0.21	0.23	0.25	0.27	0.29	0.3
1.12	0	0.02	0.04	0.06	0.08	0.1	0.12	0.14	0.16	0.18	0.2	0.22	0.24	0.26	0.28	0.3	0.32
1.14	0	0.02	0.04	0.06	0.09	0.11	0.13	0.15	0.17	0.19	0.21	0.23	0.25	0.27	0.29	0.31	0.33
1.15	0	0.03	0.05	0.07	0.09	0.11	0.13	0.16	0.18	0.2	0.22	0.24	0.26	0.28	0.3	0.32	0.34
1.16	0	0.03	0.05	0.07	0.1	0.12	0.14	0.16	0.19	0.21	0.23	0.25	0.27	0.3	0.32	0.34	0.36
1.17	0	0.03	0.05	0.08	0.1	0.12	0.15	0.17	0.19	0.22	0.24	0.26	0.28	0.31	0.33	0.35	0.37
1.19	0	0.03	0.06	0.08	0.11	0.13	0.15	0.18	0.2	0.23	0.25	0.27	0.29	0.32	0.34	0.36	0.38
1.2	0	0.03	0.06	0.08	0.11	0.13	0.16	0.18	0.21	0.23	0.26	0.28	0.3	0.32	0.35	0.37	0.39
1.22	0	0.03	0.06	0.09	0.11	0.14	0.16	0.19	0.21	0.24	0.26	0.28	0.31	0.33	0.35	0.37	0.4
1.23	0	0.03	0.06	0.09	0.11	0.14	0.17	0.19	0.22	0.24	0.26	0.29	0.31	0.33	0.36	0.38	0.4
1.25	0	0.03	0.06	0.09	0.12	0.14	0.17	0.19	0.22	0.24	0.27	0.29	0.32	0.34	0.36	0.38	0.41
1.26	0	0.03	0.06	0.09	0.12	0.14	0.17	0.2	0.22	0.25	0.27	0.29	0.32	0.34	0.36	0.39	0.41
1.28	0	0.03	0.06	0.09	0.12	0.14	0.17	0.2	0.22	0.25	0.27	0.29	0.32	0.34	0.36	0.39	0.41
1.3	0	0.03	0.06	0.09	0.12	0.14	0.17	0.2	0.22	0.25	0.27	0.3	0.32	0.34	0.37	0.39	0.41
1.32	0	0.03	0.06	0.09	0.12	0.15	0.17	0.2	0.22	0.25	0.27	0.3	0.32	0.35	0.37	0.39	0.41
1.34	0	0.03	0.06	0.09	0.12	0.15	0.17	0.2	0.22	0.25	0.27	0.3	0.32	0.35	0.37	0.39	0.41
1.36	0.01	0.03	0.06	0.09	0.12	0.15	0.18	0.2	0.23	0.25	0.28	0.3	0.33	0.35	0.37	0.4	0.42
1.38	0.01	0.04	0.07	0.1	0.12	0.15	0.18	0.21	0.23	0.26	0.28	0.31	0.33	0.36	0.38	0.4	0.42
1.4	0.01	0.04	0.07	0.1	0.13	0.16	0.18	0.21	0.24	0.26	0.29	0.31	0.34	0.36	0.39	0.41	0.43
1.42	0.01	0.04	0.07	0.1	0.13	0.16	0.19	0.21	0.24	0.27	0.29	0.32	0.34	0.37	0.39	0.41	0.44
1.45	0.01	0.04	0.07	0.1	0.14	0.17	0.2	0.22	0.25	0.28	0.31	0.33	0.36	0.38	0.4	0.43	0.45
1.48	0.01	0.04	0.08	0.11	0.14	0.17	0.2	0.23	0.26	0.29	0.32	0.34	0.37	0.39	0.42	0.44	0.46
1.5	0.01	0.04	0.08	0.11	0.15	0.18	0.21	0.24	0.27	0.3	0.33	0.35	0.38	0.4	0.43	0.45	0.47
1.53	0.01	0.05	0.08	0.12	0.15	0.19	0.22	0.25	0.28	0.31	0.34	0.36	0.39	0.42	0.44	0.46	0.49
1.57	0.01	0.05	0.09	0.12	0.16	0.19	0.23	0.26	0.29	0.32	0.34	0.37	0.4	0.42	0.45	0.47	0.5
1.6	0.01	0.05	0.09	0.13	0.16	0.2	0.23	0.26	0.29	0.32	0.35	0.38	0.4	0.43	0.45	0.48	0.5
1.64	0.01	0.05	0.09	0.13	0.17	0.2	0.24	0.27	0.3	0.33	0.36	0.39	0.41	0.44	0.46	0.49	0.51
1.69	0.01	0.05	0.09	0.13	0.17	0.2	0.24	0.27	0.3	0.33	0.36	0.39	0.41	0.44	0.47	0.49	0.51
1.74	0.01	0.05	0.09	0.13	0.17	0.21	0.24	0.27	0.31	0.34	0.37	0.39	0.42	0.45	0.47	0.5	0.52
1.79	0.01	0.05	0.1	0.14	0.18	0.22	0.25	0.29	0.32	0.35	0.38	0.41	0.44	0.46	0.49	0.51	0.54
1.85	0.01	0.06	0.11	0.15	0.19	0.23	0.27	0.31	0.34	0.37	0.4	0.43	0.46	0.48	0.51	0.53	0.56
1.93	0.01	0.07	0.12	0.17	0.21	0.25	0.29	0.33	0.36	0.4	0.43	0.46	0.49	0.51	0.54	0.56	0.58
2.01	0.01	0.07	0.13	0.18	0.23	0.28	0.32	0.36	0.39	0.43	0.46	0.49	0.52	0.54	0.57	0.59	0.61
2.08	0.01	0.08	0.14	0.2	0.25	0.3	0.34	0.38	0.41	0.45	0.48	0.51	0.54	0.56	0.59	0.61	0.63
2.15	0.01	0.08	0.15	0.21	0.26	0.31	0.35	0.39	0.43	0.47	0.5	0.53	0.55	0.58	0.6	0.63	0.65
2.25	0.01	0.09	0.15	0.21	0.27	0.32	0.36	0.4	0.44	0.47	0.51	0.54	0.56	0.59	0.61	0.64	0.66
2.37	0.01	0.1	0.17	0.23	0.29	0.34	0.39	0.43	0.47	0.5	0.53	0.56	0.59	0.61	0.64	0.66	0.68
2.54	0.02	0.11	0.18	0.25	0.31	0.36	0.41	0.45	0.49	0.53	0.56	0.59	0.61	0.64	0.66	0.68	0.7
2.78	0.02	0.12	0.2	0.27	0.33	0.39	0.43	0.48	0.52	0.55	0.58	0.61	0.64	0.66	0.68	0.7	0.72
3.64	0.02	0.13	0.21	0.29	0.35	0.41	0.46	0.5	0.54	0.57	0.6	0.63	0.66	0.68	0.7	0.72	0.74
