# Supplementary material for: Exome sequencing of 20,791 cases of type 2 diabetes and 24,440 controls
Source: Nature. 2019 May 22;570(7759):71–6. doi: 10.1038/s41586-019-1231-2 (PMC6699738; doi:10.1038/s41586-019-1231-2)
Supplement: Supplementary file 4 — This file contains the software program. [file 41586_2019_1231_MOESM4_ESM.zip]

Archive with 4 entries (3 files):
- software/
- software/calculate_true_assoc.R
- software/exomes_enrichment.py
- software/minimum_pvalue_test.py
