# Supplementary material for: Exome sequencing of 20,791 cases of type 2 diabetes and 24,440 controls
Source: Nature. 2019 May 22;570(7759):71–6. doi: 10.1038/s41586-019-1231-2 (PMC6699738; doi:10.1038/s41586-019-1231-2)
Supplement: Supplementary file 4 — This file contains the software program. [file 41586_2019_1231_MOESM4_ESM.zip › software/calculate_true_assoc.R]

#!/broad/tools/apps/R-2.6.0/bin/Rscript

#Usage: Rscript calculate_true_assoc.R <input file> <output_file> <flags>
#
#This script processes association statistics from an initial study, together with their statistics in a replication study
#and uses concordance in direction of effect to predict the proportion of true associations as a function of p-value
#The input file should have the following columns:
# Discovery_P-value: The p-value of the variant in the initial study
# Discovery_Effect: The effect (beta) of the variant in the initial study
# Discovery_Stderr: The standard error of the effect estimate in the initial study
# Discovery_Neff: The effective number of samples analyzed for the variant in the initial study
# Rep_Effect: The effect of the variant in the replication study
# Ref_Neff: The effective number of samples analyzed for the variant in the replication study
#The output file will contain the following columns:
# P: The p-value threshold
# Total: The total number of variants below this threshold in the initial study
# Concordant: The number of variants below this threshold in the initial study that have a concordant direction of effect in the replication study
# Prop: The estimated proportion of true associations
# L95-U95: A 95% confidence interval on the proportion of true associations
# Number: The estimated number of true associations
# NL95-NU95: A 95% confidence interval on the number of true associations
#The script is configurable by command line arguments of the form 'flag=value' with behavior as described below
# sep[char]: delimiter to split input file on [Default: whitespace]
# header[bool]: whether or not there is a header row in the input [Default: true]
# discovery.{p,beta,se,n}.col[string]: the headers in the input file [Default: Discovery_{P-value,Effect,Stderr,Neff}]
# rep.{beta,n}.col[string]: the headers in the input file [Default: Rep_{Effect,Neff}]
# smooth[bool]: apply loess smoothing to the estimates as a function of p-value [Default: false]
# span[float]: a parameter to the loess smoothing method [Default: 0.5]

args <- commandArgs(TRUE)
verbose <- TRUE
file.name <- args[1]
out.file.name <- args[2]
header <- TRUE
sep <- ""
extra.arg.delim <- "="
cex <- 1
height.scale <- 1
width.scale <- 1
value.delim <- ','

discovery.p.col <- 'Discovery_P-value'
discovery.beta.col <- 'Discovery_Effect'
discovery.se.col <- 'Discovery_StdErr'
discovery.n.col <- 'Discovery_Neff'

rep.beta.col <- 'Rep_Effect'
rep.n.col <- 'Rep_Neff'

smooth <- FALSE
span <- 0.5
fit.exp <- FALSE

if (length(args) > 2)
{
  for (extra.arg in args[3:length(args)])
  {
    cur.arg <- as.character(unlist(strsplit(extra.arg, extra.arg.delim)))
    cur.arg[1] <- as.character(cur.arg[1])
    if (length(cur.arg) == 2)
    {
      if (cur.arg[1] == "sep")
      {
        sep <- cur.arg[2]
      } else if (cur.arg[1] == "header") #
      {
        header <- as.logical(cur.arg[2])
      } else if (cur.arg[1] == "discovery.p.col")
      {
        discovery.p.col <- cur.arg[2]
      } else if (cur.arg[1] == "discovery.beta.col")
      {
        discovery.beta.col <- cur.arg[2]
      } else if (cur.arg[1] == "discovery.se.col")
      {
        discovery.se.col <- cur.arg[2]
      } else if (cur.arg[1] == "discovery.n.col")
      {
        discovery.n.col <- cur.arg[2]
      } else if (cur.arg[1] == "rep.beta.col")
      {
        rep.beta.col <- cur.arg[2]
      } else if (cur.arg[1] == "rep.n.col")
      {
        rep.n.col <- cur.arg[2]
      } else if (cur.arg[1] == "smooth")
      {
        smooth <- as.logical(cur.arg[2])
      } else if (cur.arg[1] == "span")
      {
        span <- as.numeric(cur.arg[2])
      } else if (cur.arg[1] == "fit.exp")
      {
        fit.exp <- as.logical(cur.arg[2])
      } 
    }
  }
}

if (sep == '\\t')
{
  sep = "\t"
}

to.read <- file.name
if (file.name == "/dev/stdin")
{
  to.read <- file(description="stdin")
}

table <- read.table(to.read, header=header, sep=sep)

get.cols <- function(table, initial.col)
{
  complement <- FALSE
  if (substr(initial.col, 1, 1) == "-")
  {
    complement <- TRUE
    initial.col <- substr(initial.col, 2, nchar(initial.col))
  }

  initial.cols <- as.character(unlist(strsplit(initial.col, value.delim)))
  for (i in 1:length(initial.cols))
  {
    match <- colnames(table) == initial.cols[i] | colnames(table) == make.names(initial.cols[i])

    if (sum(match) > 0)
    {
      initial.cols[i] <- (1:length(colnames(table)))[match][1]
    } else if (is.na(as.integer(initial.cols[i])))
    {
      stop(paste("Bad column",initial.cols[i]))
    }
  }
  initial.cols <- unique(as.integer(initial.cols))

  if (complement)
  {
    initial.cols <- (1:ncol(table))[-initial.cols]
  }
  return(initial.cols)
}

discovery.p.col <- get.cols(table, discovery.p.col)
discovery.beta.col <- get.cols(table, discovery.beta.col)
discovery.se.col <- get.cols(table, discovery.se.col)
discovery.n.col <- get.cols(table, discovery.n.col)

rep.beta.col <- get.cols(table, rep.beta.col)
rep.n.col <- get.cols(table, rep.n.col)

table <- table[!is.na(table[,discovery.beta.col]) & !is.na(table[,rep.beta.col]),]

get.prob.same.dir <- function(table.row) {
  effect <- abs(table.row[1])
  stderr <- table.row[2] * sqrt(table.row[3]) / sqrt(table.row[4])

  return(1 - pnorm(0, mean=effect, sd=stderr))
}

table <- table[order(table[,discovery.p.col]),]

prob.same.dirs <- apply(table[,c(discovery.beta.col, discovery.se.col, discovery.n.col, rep.n.col)], 1, get.prob.same.dir)

library(binom)

result <- data.frame(P=c(), Prop=c(), SE=c(), L95=c(), U95=c())
for (prob in unique(table[,discovery.p.col])) {
  cur.mask <- table[,discovery.p.col] <= prob
  cur.table <- table[cur.mask,]
  cur.prob.same.dirs <- prob.same.dirs[cur.mask]

  #(O - 0.5 * N) / (sum_i (p_i) - 0.5 * N)

  total <- nrow(cur.table)
  concordant <- sum((cur.table[,discovery.beta.col] * cur.table[,rep.beta.col]) > 0)
  conf.interval.obs <- binom.bayes(concordant,total,conf.level=0.95)

  estimate.x <- function (concordant.frac) {(concordant.frac - .5) / (sum(cur.prob.same.dirs) / total - .5)}

  est.x <- estimate.x(concordant/total)
  lower.x <- estimate.x(conf.interval.obs$lower)
  upper.x <- estimate.x(conf.interval.obs$upper)

  #var.est.x <- est.x * sum(cur.prob.same.dirs * (1 - cur.prob.same.dirs)) / (sum(cur.prob.same.dirs) - .5 * total)**2
  result <- rbind(result, c(prob, total, concordant, est.x, lower.x, upper.x, est.x * total, lower.x * total, upper.x * total))
}
colnames(result) <- c("P", "Total", "Concordant", "Prop", "L95", "U95", "Number", "NL95", "NU95")
result <- result[!is.na(result$Prop),]
result[result$L95 < 0,"L95"] <- 0
result[result$U95 > 1,"U95"] <- 1
result[result$Prop > 1,"Prop"] <- 1
if (smooth) {
  result$Prop <- predict(loess(Prop ~ P, span=span, result), result)
  result$L95 <- predict(loess(L95 ~ P, span=span, result), result)
  result$U95 <- predict(loess(U95 ~ P, span=span, result), result)
}
if (fit.exp) {
  
  prop.fit <- lm(log(result$Number + 1) ~ result$P, weights=1/(result$NU95 - result$NL95)**2)
  result$Number <- exp(predict(prop.fit, data.frame(P=result$P))) - 1
}
write.table(result, file=out.file.name, quote=FALSE, sep="\t", row.names=FALSE)
